# Supplementary material for: 4-Acetamido-N-(λ5-triphenyl­phospho­ranyl­idene)benzene­sulfonamide
Source: Acta Crystallogr Sect E Struct Rep Online. 2010 Apr 17;66(Pt 5):o1098–9. doi: 10.1107/S1600536810013620 (PMC2979042; doi:10.1107/S1600536810013620)
Supplement: Supplementary file 1 [file e-66-o1098-sup1.cif]

##############################################################################
###                                                                        ###
###        Electronic paper (Acta Crystallographica Section E)             ###
###                                                                        ###
##############################################################################
#                                                                            #
# This CIF contains the data in a paper accepted for publication in Acta     #
# Crystallographica Section E. It conforms to the requirements of Notes      #
# for Authors for Section E, and has been peer reviewed under the auspices   #
# of the IUCr Commission on Journals.                                        #
#                                                                            #
# Full details of the Crystallographic Information File format               #
# are given in the paper "The Crystallographic Information File (CIF):       #
# a New Standard Archive File for Crystallography" by S. R. Hall, F. H.      #
# Allen and I. D. Brown [Acta Cryst. (1991), A47, 655-685].                  #
#                                                                            #
# The current version of the core CIF dictionary is obtainable from          #
# ftp://ftp.iucr.org/pub/cif_core.dic. The current version number is 2.4.    #
#                                                                            #
# Software is freely available for graphical display of the structure(s) in  #
# this CIF.  For information consult the CIF home page http://www.iucr.org/  #
# cif/home.html                                                              #
#                                                                            #
# This file may be used for bona fide research purposes within the           #
# scientific community so long as proper attribution is given to the journal # 
# article from which it was obtained.                                        #
#                                                                            #
##############################################################################
                                             
data_global
_journal_date_recd_electronic     2010-03-08
_journal_date_accepted     2010-04-13
_journal_name_full     'Acta Crystallographica, Section E'
_journal_year     2010
_journal_volume     66
_journal_issue      5
_journal_page_first     o1098
_journal_page_last     o1099
_journal_paper_category     QO
_journal_coeditor_code     BG2337
_publ_contact_author
;
       Dr Prugove\<cki, Biserka
  Laboratory of General and Inorganic Chemistry
       Faculty of Science
       University of Zagreb
       Horvatovac 102 a
       HR-10000 Zagreb, Croatia
;
_publ_contact_author_email     'biserka@chem.pmf.hr'
_publ_contact_author_fax     '+385-1-3864177'
_publ_contact_author_phone     '+385-1-4606347'
_publ_section_title
;
4-Acetamido-<i>N</i>-(\l^5^-triphenylphosphoranylidene)benzenesulfonamide
;
loop_
    _publ_author_name
    _publ_author_footnote
    _publ_author_address
    'Prugove\<cki, Biserka' .
;
Laboratory of General and Inorganic Chemistry
Faculty of Science
University of Zagreb
Horvatovac 102a
HR-10000 Zagreb
Croatia
;
    'Marinkovi\'c, Marina' .
;
PLIVA Croatia Ltd,
TAPI Research and Development
Prilaz baruna Filipovi\'ca 29
HR-10000 Zagreb
Croatia
;
    'Vinkovi\'c, Mladen'
;
Present address: Astex Therapeutics,
436 Cambridge Science Park,
Cambridge CB4 0QA,
England.
;
;
PLIVA Croatia Ltd,
TAPI Research and Development
Prilaz baruna Filipovi\'ca 29
HR-10000 Zagreb
Croatia
;
    'Dumi\'c, Miljenko' .
;
Department of Biotechnology
University of Rijeka
S. Krautzeka bb
HR-51000 Rijeka
Croatia
;
data_I
_chemical_name_systematic
;
4-Acetamido-<i>N</i>-(\l^5^-triphenylphosphoranylidene)benzenesulfonamide
;
_chemical_name_common
;
1-Acetylaminobenzenesulfonylimino-triphenylphosphorane
;
_chemical_formula_moiety     'C26 H23 N2 O3 P S'
_chemical_formula_sum     'C26 H23 N2 O3 P S'
_chemical_formula_iupac     'C26 H23 N2 O3 P S'
_chemical_formula_weight     474.49
_chemical_melting_point     ?
_symmetry_cell_setting     'monoclinic'
_symmetry_space_group_name_H-M     'P 21/n'
_symmetry_space_group_name_Hall     '-P 2yn'
loop_
    _symmetry_equiv_pos_as_xyz
    'x, y, z'
    '-x+1/2, y+1/2, -z+1/2'
    '-x, -y, -z'
    'x-1/2, -y-1/2, z-1/2'
_cell_length_a     15.0419(10)
_cell_length_b     18.6355(10)
_cell_length_c     18.5917(18)
_cell_angle_alpha     90.00
_cell_angle_beta     113.413(10)
_cell_angle_gamma     90.00
_cell_volume     4782.4(6)
_cell_formula_units_Z     8
_cell_measurement_reflns_used     1548
_cell_measurement_theta_min     15
_cell_measurement_theta_max     25
_cell_measurement_temperature     295(2)
_exptl_crystal_description     plate
_exptl_crystal_colour     colourless
_exptl_crystal_size_max     0.56
_exptl_crystal_size_mid     0.30
_exptl_crystal_size_min     0.15
_exptl_crystal_density_diffrn     1.318
_exptl_crystal_density_meas     ?
_exptl_crystal_density_method     'not measured'
_exptl_crystal_F_000     1984
_exptl_absorpt_coefficient_mu     0.233
_exptl_absorpt_correction_type     'none'
_exptl_absorpt_process_details     ?
_exptl_absorpt_correction_T_min     ?
_exptl_absorpt_correction_T_max     ?
_exptl_special_details
;
;
_diffrn_ambient_temperature     295(2)
_diffrn_radiation_type     MoK\a
_diffrn_radiation_wavelength     0.71073
_diffrn_radiation_source     'fine-focus sealed tube'
_diffrn_radiation_monochromator     graphite
_diffrn_measurement_device_type     'Oxford Diffraction Xcalibur CCD'
_diffrn_measurement_method     'CCD'
_diffrn_detector_area_resol_mean     ?
_diffrn_reflns_number     32329
_diffrn_reflns_av_R_equivalents     0.0293
_diffrn_reflns_av_sigmaI/netI     0.0365
_diffrn_reflns_theta_min     3.24
_diffrn_reflns_theta_max     25.07
_diffrn_reflns_theta_full     25.07
_diffrn_measured_fraction_theta_max     0.995
_diffrn_measured_fraction_theta_full     0.995
_diffrn_reflns_limit_h_min     -17
_diffrn_reflns_limit_h_max     17
_diffrn_reflns_limit_k_min     -22
_diffrn_reflns_limit_k_max     22
_diffrn_reflns_limit_l_min     -22
_diffrn_reflns_limit_l_max     21
_diffrn_standards_number     ?
_diffrn_standards_interval_count     ?
_diffrn_standards_interval_time     ?
_diffrn_standards_decay_%     ?
_reflns_number_total     8441
_reflns_number_gt     6309
_reflns_threshold_expression     I>2\s(I)
_refine_ls_structure_factor_coef     Fsqd
_refine_ls_matrix_type     full
_refine_ls_R_factor_all     0.0633
_refine_ls_R_factor_gt     0.0411
_refine_ls_wR_factor_gt     0.0987
_refine_ls_wR_factor_ref     0.1056
_refine_ls_goodness_of_fit_ref     1.036
_refine_ls_restrained_S_all     1.036
_refine_ls_number_reflns     8441
_refine_ls_number_parameters     595
_refine_ls_number_restraints     0
_refine_ls_hydrogen_treatment     constr
_refine_ls_weighting_scheme     calc
_refine_ls_weighting_details
         'calc w=1/[\s^2^(Fo^2^)+(0.0611P)^2^+0.0767P] where P=(Fo^2^+2Fc^2^)/3'
_atom_sites_solution_hydrogens     geom
_atom_sites_solution_primary     direct
_atom_sites_solution_secondary     difmap
_refine_ls_shift/su_max     0.001
_refine_ls_shift/su_mean     0.000
_refine_diff_density_max     0.249
_refine_diff_density_min     -0.277
_refine_ls_extinction_method     none
_refine_ls_extinction_coef     ?
loop_
    _atom_type_symbol
    _atom_type_description
    _atom_type_scat_dispersion_real
    _atom_type_scat_dispersion_imag
    _atom_type_scat_source
    'C' 'C' 0.0033 0.0016
                         'International Tables Vol C Tables 4.2.6.8 and 6.1.1.4'
    'H' 'H' 0.0000 0.0000
                         'International Tables Vol C Tables 4.2.6.8 and 6.1.1.4'
    'N' 'N' 0.0061 0.0033
                         'International Tables Vol C Tables 4.2.6.8 and 6.1.1.4'
    'O' 'O' 0.0106 0.0060
                         'International Tables Vol C Tables 4.2.6.8 and 6.1.1.4'
    'P' 'P' 0.1023 0.0942
                         'International Tables Vol C Tables 4.2.6.8 and 6.1.1.4'
    'S' 'S' 0.1246 0.1234
                         'International Tables Vol C Tables 4.2.6.8 and 6.1.1.4'
_computing_data_collection     'CrysAlis CCD (Oxford Diffraction, 2003)'
_computing_cell_refinement     'CrysAlis RED (Oxford Diffraction, 2003)'
_computing_data_reduction     'CrysAlis RED (Oxford Diffraction, 2003)'
_computing_structure_solution     'SHELXS97 (Sheldrick, 2008)'
_computing_structure_refinement     'SHELXL97 (Sheldrick, 2008)'
_computing_molecular_graphics     'PLATON (Spek, 2009)'
_computing_publication_material     'SHELXL97 (Sheldrick, 2008)'
loop_
    _atom_site_type_symbol
    _atom_site_label
    _atom_site_fract_x
    _atom_site_fract_y
    _atom_site_fract_z
    _atom_site_U_iso_or_equiv
    _atom_site_adp_type
    _atom_site_calc_flag
    _atom_site_refinement_flags
    _atom_site_occupancy
    _atom_site_disorder_assembly
    _atom_site_disorder_group
    S S1 0.60435(4) 0.26549(3) 0.06832(3) 0.03823(15) Uani d . 1 . .
    P P1 0.73384(4) 0.22036(3) 0.22228(3) 0.03282(14) Uani d . 1 . .
    O O1 0.63908(11) 0.33781(8) 0.08560(10) 0.0540(4) Uani d . 1 . .
    O O2 0.59940(12) 0.23771(9) -0.00544(8) 0.0545(4) Uani d . 1 . .
    O O3 0.15446(12) 0.38553(10) 0.01877(11) 0.0640(5) Uani d . 1 . .
    N N1 0.66148(12) 0.20983(9) 0.13335(10) 0.0381(4) Uani d . 1 . .
    N N2 0.19539(13) 0.26777(10) 0.03546(10) 0.0439(5) Uani d . 1 . .
    H H2 0.1725 0.2259 0.0379 0.053 Uiso d R 1 . .
    C C5 0.13239(17) 0.32332(14) 0.02196(13) 0.0492(6) Uani d . 1 . .
    C C6 0.0322(2) 0.30213(17) 0.0123(2) 0.0857(10) Uani d . 1 . .
    H H6A 0.0295 0.2985 0.0629 0.128 Uiso d R 1 . .
    H H6B 0.0159 0.2566 -0.0139 0.128 Uiso d R 1 . .
    H H6C -0.0130 0.3378 -0.0183 0.128 Uiso d R 1 . .
    C C11 0.74745(15) 0.13304(11) 0.26552(12) 0.0364(5) Uani d . 1 . .
    C C12 0.72650(19) 0.07279(12) 0.21875(15) 0.0559(7) Uani d . 1 . .
    H H12 0.7056 0.0773 0.1647 0.067 Uiso d R 1 . .
    C C13 0.7369(2) 0.00600(13) 0.25234(19) 0.0715(8) Uani d . 1 . .
    H H13 0.7216 -0.0346 0.2207 0.086 Uiso d R 1 . .
    C C14 0.76928(19) -0.00145(13) 0.33235(17) 0.0595(7) Uani d . 1 . .
    H H14 0.7773 -0.0469 0.3546 0.071 Uiso d R 1 . .
    C C15 0.78979(19) 0.05756(13) 0.37871(15) 0.0576(7) Uani d . 1 . .
    H H15 0.8114 0.0527 0.4328 0.069 Uiso d R 1 . .
    C C16 0.77845(18) 0.12463(12) 0.34556(13) 0.0492(6) Uani d . 1 . .
    H H16 0.7919 0.1650 0.3775 0.059 Uiso d R 1 . .
    C C21 0.85231(15) 0.25325(11) 0.23595(12) 0.0372(5) Uani d . 1 . .
    C C22 0.93602(18) 0.22040(15) 0.28608(15) 0.0589(7) Uani d . 1 . .
    H H22 0.9322 0.1797 0.3136 0.071 Uiso d R 1 . .
    C C23 1.02521(19) 0.24721(17) 0.29590(17) 0.0716(8) Uani d . 1 . .
    H H23 1.0811 0.2241 0.3295 0.086 Uiso d R 1 . .
    C C24 1.03252(19) 0.30698(16) 0.25716(17) 0.0641(7) Uani d . 1 . .
    H H24 1.0930 0.3255 0.2647 0.077 Uiso d R 1 . .
    C C25 0.9506(2) 0.33945(15) 0.20712(18) 0.0690(8) Uani d . 1 . .
    H H25 0.9553 0.3802 0.1800 0.083 Uiso d R 1 . .
    C C26 0.86062(18) 0.31328(13) 0.19594(16) 0.0562(7) Uani d . 1 . .
    H H26 0.8052 0.3361 0.1611 0.067 Uiso d R 1 . .
    C C31 0.68889(15) 0.27629(11) 0.27907(12) 0.0352(5) Uani d . 1 . .
    C C32 0.59488(17) 0.26534(13) 0.27220(14) 0.0498(6) Uani d . 1 . .
    H H32 0.5557 0.2321 0.2363 0.060 Uiso d R 1 . .
    C C33 0.5591(2) 0.30353(15) 0.31856(16) 0.0621(7) Uani d . 1 . .
    H H33 0.4961 0.2957 0.3142 0.074 Uiso d R 1 . .
    C C34 0.6167(2) 0.35311(14) 0.37095(15) 0.0592(7) Uani d . 1 . .
    H H34 0.5927 0.3789 0.4021 0.071 Uiso d R 1 . .
    C C35 0.7090(2) 0.36480(13) 0.37737(14) 0.0578(7) Uani d . 1 . .
    H H35 0.7473 0.3988 0.4127 0.069 Uiso d R 1 . .
    C C36 0.74610(18) 0.32633(12) 0.33204(13) 0.0462(6) Uani d . 1 . .
    H H36 0.8094 0.3342 0.3371 0.055 Uiso d R 1 . .
    C C41 0.48472(15) 0.26548(11) 0.06320(11) 0.0345(5) Uani d . 1 . .
    C C42 0.43550(17) 0.20264(11) 0.06204(13) 0.0442(6) Uani d . 1 . .
    H H42 0.4667 0.1587 0.0668 0.053 Uiso d R 1 . .
    C C43 0.34066(17) 0.20470(11) 0.05396(13) 0.0435(5) Uani d . 1 . .
    H H43 0.3082 0.1622 0.0538 0.052 Uiso d R 1 . .
    C C44 0.29302(15) 0.26972(11) 0.04594(11) 0.0368(5) Uani d . 1 . .
    C C45 0.34292(16) 0.33258(12) 0.04923(13) 0.0438(5) Uani d . 1 . .
    H H45 0.3123 0.3766 0.0457 0.053 Uiso d R 1 . .
    C C46 0.43846(16) 0.32999(11) 0.05761(13) 0.0419(5) Uani d . 1 . .
    H H46 0.4718 0.3725 0.0596 0.050 Uiso d R 1 . .
    S S1' 0.39565(4) 0.60029(3) 0.37549(3) 0.03796(15) Uani d . 1 . .
    P P1' 0.29976(4) 0.48985(3) 0.27043(3) 0.03572(15) Uani d . 1 . .
    O O1' 0.36387(11) 0.64762(8) 0.30907(9) 0.0540(4) Uani d . 1 . .
    O O2' 0.37677(11) 0.62497(8) 0.44208(9) 0.0499(4) Uani d . 1 . .
    O O3' 0.86803(13) 0.47540(10) 0.53859(12) 0.0703(5) Uani d . 1 . .
    N N1' 0.35642(13) 0.52178(9) 0.35569(10) 0.0399(4) Uani d . 1 . .
    N N2' 0.82514(13) 0.59181(10) 0.50987(11) 0.0456(5) Uani d . 1 . .
    H H2' 0.8495 0.6340 0.5122 0.055 Uiso d R 1 . .
    C C03' 0.0174(2) 0.52015(17) 0.12570(19) 0.0807(10) Uani d . 1 . .
    H H23' -0.0241 0.5092 0.0745 0.097 Uiso d R 1 . .
    C C5' 0.89003(17) 0.53794(15) 0.54146(13) 0.0493(6) Uani d . 1 . .
    C C6' 0.99288(18) 0.56331(16) 0.58155(16) 0.0698(8) Uani d . 1 . .
    H H6'1 1.0212 0.5429 0.6332 0.105 Uiso d R 1 . .
    H H6'2 0.9940 0.6147 0.5853 0.105 Uiso d R 1 . .
    H H6'3 1.0292 0.5484 0.5518 0.105 Uiso d R 1 . .
    C C11' 0.30394(14) 0.39466(11) 0.28443(12) 0.0348(5) Uani d . 1 . .
    C C12' 0.28480(17) 0.34757(12) 0.22329(13) 0.0475(6) Uani d . 1 . .
    H H12' 0.2732 0.3650 0.1735 0.057 Uiso d R 1 . .
    C C13' 0.28260(19) 0.27466(13) 0.23523(14) 0.0560(7) Uani d . 1 . .
    H H13' 0.2698 0.2431 0.1936 0.067 Uiso d R 1 . .
    C C14' 0.29939(18) 0.24874(13) 0.30821(14) 0.0531(6) Uani d . 1 . .
    H H14' 0.2978 0.1996 0.3161 0.064 Uiso d R 1 . .
    C C15' 0.31851(19) 0.29467(13) 0.36925(14) 0.0554(7) Uani d . 1 . .
    H H15' 0.3294 0.2767 0.4187 0.066 Uiso d R 1 . .
    C C16' 0.32181(18) 0.36738(12) 0.35837(13) 0.0492(6) Uani d . 1 . .
    H H16' 0.3360 0.3984 0.4006 0.059 Uiso d R 1 . .
    C C21' 0.17467(16) 0.51602(12) 0.23034(13) 0.0429(5) Uani d . 1 . .
    C C22' 0.11238(18) 0.49844(14) 0.15399(16) 0.0615(7) Uani d . 1 . .
    H H22' 0.1352 0.4722 0.1223 0.074 Uiso d R 1 . .
    C C24' -0.0166(2) 0.55839(19) 0.1731(2) 0.0878(10) Uani d . 1 . .
    H H24' -0.0808 0.5734 0.1535 0.105 Uiso d R 1 . .
    C C25' 0.0431(2) 0.57394(18) 0.2480(2) 0.0856(10) Uani d . 1 . .
    H H25' 0.0192 0.5986 0.2800 0.103 Uiso d R 1 . .
    C C26' 0.13908(18) 0.55348(14) 0.27692(16) 0.0609(7) Uani d . 1 . .
    H H26' 0.1800 0.5651 0.3281 0.073 Uiso d R 1 . .
    C C31' 0.35067(17) 0.51011(12) 0.19990(13) 0.0437(5) Uani d . 1 . .
    C C32' 0.43991(19) 0.48131(15) 0.21220(17) 0.0645(7) Uani d . 1 . .
    H H32' 0.4698 0.4499 0.2538 0.077 Uiso d R 1 . .
    C C33' 0.4851(2) 0.4989(2) 0.1627(2) 0.0864(10) Uani d . 1 . .
    H H33' 0.5454 0.4794 0.1714 0.104 Uiso d R 1 . .
    C C34' 0.4426(3) 0.5441(2) 0.1020(2) 0.0937(12) Uani d . 1 . .
    H H34' 0.4735 0.5553 0.0689 0.112 Uiso d R 1 . .
    C C35' 0.3549(3) 0.57337(19) 0.08893(19) 0.0904(11) Uani d . 1 . .
    H H35' 0.3259 0.6045 0.0470 0.108 Uiso d R 1 . .
    C C36' 0.3084(2) 0.55685(15) 0.13822(16) 0.0690(8) Uani d . 1 . .
    H H36' 0.2486 0.5773 0.1295 0.083 Uiso d R 1 . .
    C C41' 0.52275(15) 0.59244(11) 0.40911(12) 0.0336(5) Uani d . 1 . .
    C C42' 0.57060(15) 0.53071(11) 0.44354(12) 0.0355(5) Uani d . 1 . .
    H H42' 0.5352 0.4904 0.4455 0.043 Uiso d R 1 . .
    C C43' 0.67037(16) 0.52770(11) 0.47535(12) 0.0374(5) Uani d . 1 . .
    H H43' 0.7019 0.4853 0.4977 0.045 Uiso d R 1 . .
    C C44' 0.72346(15) 0.58761(11) 0.47384(12) 0.0361(5) Uani d . 1 . .
    C C45' 0.67459(16) 0.64967(12) 0.43796(13) 0.0430(5) Uani d . 1 . .
    H H45' 0.7098 0.6900 0.4358 0.052 Uiso d R 1 . .
    C C46' 0.57519(16) 0.65226(12) 0.40549(12) 0.0408(5) Uani d . 1 . .
    H H46' 0.5433 0.6940 0.3813 0.049 Uiso d R 1 . .
loop_
    _atom_site_aniso_label
    _atom_site_aniso_U_11
    _atom_site_aniso_U_22
    _atom_site_aniso_U_33
    _atom_site_aniso_U_12
    _atom_site_aniso_U_13
    _atom_site_aniso_U_23
    S1 0.0389(3) 0.0373(3) 0.0383(3) 0.0041(2) 0.0152(2) 0.0027(2)
    P1 0.0348(3) 0.0288(3) 0.0341(3) 0.0015(2) 0.0129(2) -0.0013(2)
    O1 0.0462(10) 0.0352(9) 0.0782(12) -0.0018(7) 0.0221(8) 0.0049(8)
    O2 0.0603(11) 0.0717(11) 0.0345(8) 0.0177(9) 0.0221(8) 0.0050(8)
    O3 0.0454(11) 0.0511(11) 0.0861(13) 0.0109(9) 0.0160(9) 0.0114(10)
    N1 0.0396(11) 0.0365(10) 0.0349(10) 0.0054(8) 0.0113(8) -0.0015(8)
    N2 0.0400(11) 0.0431(11) 0.0482(11) -0.0026(9) 0.0170(9) 0.0012(9)
    C5 0.0395(14) 0.0572(16) 0.0450(14) 0.0049(13) 0.0104(11) 0.0061(12)
    C6 0.0487(18) 0.086(2) 0.122(3) 0.0049(16) 0.0332(18) 0.009(2)
    C11 0.0347(12) 0.0310(11) 0.0430(12) 0.0026(9) 0.0149(10) -0.0007(10)
    C12 0.0745(19) 0.0366(13) 0.0501(15) 0.0027(13) 0.0178(13) -0.0059(11)
    C13 0.090(2) 0.0291(14) 0.085(2) 0.0007(14) 0.0236(18) -0.0074(14)
    C14 0.0590(17) 0.0377(14) 0.077(2) 0.0026(12) 0.0215(15) 0.0157(13)
    C15 0.0685(18) 0.0488(16) 0.0534(15) 0.0060(13) 0.0220(13) 0.0142(13)
    C16 0.0641(17) 0.0369(13) 0.0426(13) 0.0002(12) 0.0169(12) 0.0032(11)
    C21 0.0369(13) 0.0368(12) 0.0389(12) 0.0020(10) 0.0162(10) -0.0053(10)
    C22 0.0427(15) 0.0688(18) 0.0598(16) -0.0004(13) 0.0146(13) 0.0184(14)
    C23 0.0377(16) 0.095(2) 0.0728(19) 0.0017(15) 0.0120(14) 0.0172(17)
    C24 0.0409(16) 0.080(2) 0.0736(19) -0.0127(14) 0.0248(14) -0.0107(16)
    C25 0.0576(19) 0.0526(16) 0.100(2) -0.0094(14) 0.0350(17) 0.0108(16)
    C26 0.0421(15) 0.0423(14) 0.0804(18) 0.0015(11) 0.0203(13) 0.0119(13)
    C31 0.0427(13) 0.0300(11) 0.0331(11) 0.0034(10) 0.0151(10) 0.0008(9)
    C32 0.0465(15) 0.0543(15) 0.0506(14) -0.0021(12) 0.0214(12) -0.0123(12)
    C33 0.0537(17) 0.0761(19) 0.0657(17) 0.0099(14) 0.0336(14) -0.0046(15)
    C34 0.084(2) 0.0533(16) 0.0495(15) 0.0160(15) 0.0357(15) -0.0042(12)
    C35 0.082(2) 0.0431(14) 0.0485(15) -0.0036(13) 0.0263(14) -0.0140(12)
    C36 0.0547(15) 0.0374(13) 0.0479(14) -0.0033(11) 0.0218(12) -0.0064(11)
    C41 0.0376(12) 0.0326(12) 0.0310(11) 0.0018(10) 0.0110(9) -0.0007(9)
    C42 0.0477(15) 0.0297(12) 0.0518(14) 0.0052(10) 0.0162(11) -0.0008(10)
    C43 0.0452(14) 0.0321(12) 0.0518(14) -0.0049(10) 0.0176(11) 0.0000(10)
    C44 0.0356(12) 0.0425(13) 0.0293(11) 0.0003(10) 0.0097(9) 0.0001(10)
    C45 0.0480(14) 0.0321(12) 0.0547(14) 0.0063(11) 0.0240(12) 0.0057(10)
    C46 0.0449(14) 0.0313(12) 0.0513(14) -0.0017(10) 0.0210(11) 0.0020(10)
    S1' 0.0363(3) 0.0317(3) 0.0452(3) 0.0027(2) 0.0155(2) -0.0002(2)
    P1' 0.0336(3) 0.0361(3) 0.0358(3) 0.0005(2) 0.0120(2) 0.0008(2)
    O1' 0.0474(10) 0.0444(10) 0.0613(11) 0.0077(8) 0.0123(8) 0.0164(8)
    O2' 0.0499(10) 0.0455(9) 0.0630(10) -0.0013(8) 0.0318(8) -0.0155(8)
    O3' 0.0495(11) 0.0474(11) 0.1054(16) 0.0086(9) 0.0216(10) 0.0047(10)
    N1' 0.0435(11) 0.0343(10) 0.0388(10) -0.0022(8) 0.0131(8) -0.0006(8)
    N2' 0.0366(11) 0.0444(11) 0.0549(12) -0.0016(9) 0.0174(9) 0.0056(9)
    C03' 0.0468(18) 0.084(2) 0.080(2) 0.0057(16) -0.0078(16) 0.0192(18)
    C5' 0.0418(15) 0.0585(17) 0.0466(14) 0.0058(13) 0.0166(11) -0.0009(12)
    C6' 0.0415(16) 0.080(2) 0.078(2) 0.0046(15) 0.0131(14) -0.0015(16)
    C11' 0.0310(11) 0.0374(12) 0.0349(11) -0.0026(9) 0.0119(9) -0.0030(9)
    C12' 0.0583(16) 0.0457(14) 0.0362(12) -0.0105(12) 0.0164(11) -0.0010(10)
    C13' 0.0768(19) 0.0414(14) 0.0445(14) -0.0163(13) 0.0185(13) -0.0119(11)
    C14' 0.0650(17) 0.0378(13) 0.0519(15) -0.0100(12) 0.0183(13) -0.0007(12)
    C15' 0.0785(19) 0.0460(15) 0.0393(13) -0.0033(13) 0.0210(13) 0.0074(11)
    C16' 0.0684(17) 0.0405(13) 0.0370(13) -0.0005(12) 0.0192(12) -0.0059(10)
    C21' 0.0363(13) 0.0423(13) 0.0479(14) 0.0040(10) 0.0145(11) 0.0066(11)
    C22' 0.0469(16) 0.0644(18) 0.0604(17) 0.0041(13) 0.0078(13) -0.0002(13)
    C24' 0.0404(17) 0.095(3) 0.120(3) 0.0178(17) 0.0229(19) 0.020(2)
    C25' 0.058(2) 0.102(3) 0.105(3) 0.0288(19) 0.041(2) 0.011(2)
    C26' 0.0495(16) 0.0701(18) 0.0644(17) 0.0122(14) 0.0240(13) 0.0032(14)
    C31' 0.0496(14) 0.0414(13) 0.0436(13) -0.0076(11) 0.0224(11) -0.0033(10)
    C32' 0.0516(17) 0.0740(19) 0.0761(19) -0.0051(14) 0.0341(15) -0.0010(15)
    C33' 0.070(2) 0.107(3) 0.106(3) -0.021(2) 0.061(2) -0.021(2)
    C34' 0.124(3) 0.101(3) 0.090(3) -0.052(3) 0.078(3) -0.025(2)
    C35' 0.131(3) 0.089(2) 0.068(2) -0.014(2) 0.058(2) 0.0175(18)
    C36' 0.087(2) 0.0662(18) 0.0634(18) 0.0045(16) 0.0396(16) 0.0163(15)
    C41' 0.0374(12) 0.0333(11) 0.0335(11) 0.0008(9) 0.0178(9) -0.0021(9)
    C42' 0.0404(13) 0.0269(11) 0.0416(12) -0.0018(9) 0.0190(10) -0.0027(9)
    C43' 0.0420(13) 0.0318(12) 0.0410(12) 0.0058(10) 0.0193(10) 0.0011(9)
    C44' 0.0359(12) 0.0413(13) 0.0348(11) 0.0009(10) 0.0178(10) 0.0019(9)
    C45' 0.0401(13) 0.0415(13) 0.0527(14) -0.0026(11) 0.0239(11) 0.0093(11)
    C46' 0.0451(14) 0.0353(12) 0.0450(13) 0.0052(10) 0.0210(11) 0.0106(10)
loop_
    _geom_bond_atom_site_label_1
    _geom_bond_atom_site_label_2
    _geom_bond_site_symmetry_2
    _geom_bond_distance
    _geom_bond_publ_flag
    S1 O1 . 1.4348(16) ?
    S1 O2 . 1.4398(15) ?
    S1 N1 . 1.5655(17) ?
    S1 C41 . 1.764(2) ?
    P1 N1 . 1.5896(18) ?
    P1 C11 . 1.790(2) ?
    P1 C31 . 1.796(2) ?
    P1 C21 . 1.804(2) ?
    O3 C5 . 1.214(3) ?
    N2 C5 . 1.358(3) ?
    N2 C44 . 1.403(3) ?
    N2 H2 . 0.8605 ?
    C5 C6 . 1.498(3) ?
    C6 H6A . 0.9600 ?
    C6 H6B . 0.9600 ?
    C6 H6C . 0.9600 ?
    C11 C16 . 1.380(3) ?
    C11 C12 . 1.378(3) ?
    C12 C13 . 1.373(3) ?
    C12 H12 . 0.9300 ?
    C13 C14 . 1.376(4) ?
    C13 H13 . 0.9300 ?
    C14 C15 . 1.355(3) ?
    C14 H14 . 0.9300 ?
    C15 C16 . 1.374(3) ?
    C15 H15 . 0.9300 ?
    C16 H16 . 0.9300 ?
    C21 C22 . 1.377(3) ?
    C21 C26 . 1.376(3) ?
    C22 C23 . 1.374(3) ?
    C22 H22 . 0.9300 ?
    C23 C24 . 1.354(4) ?
    C23 H23 . 0.9300 ?
    C24 C25 . 1.357(4) ?
    C24 H24 . 0.9300 ?
    C25 C26 . 1.374(3) ?
    C25 H25 . 0.9300 ?
    C26 H26 . 0.9300 ?
    C31 C32 . 1.384(3) ?
    C31 C36 . 1.381(3) ?
    C32 C33 . 1.381(3) ?
    C32 H32 . 0.9300 ?
    C33 C34 . 1.372(4) ?
    C33 H33 . 0.9300 ?
    C34 C35 . 1.362(4) ?
    C34 H34 . 0.9300 ?
    C35 C36 . 1.382(3) ?
    C35 H35 . 0.9300 ?
    C36 H36 . 0.9300 ?
    C41 C46 . 1.372(3) ?
    C41 C42 . 1.381(3) ?
    C42 C43 . 1.374(3) ?
    C42 H42 . 0.9300 ?
    C43 C44 . 1.385(3) ?
    C43 H43 . 0.9300 ?
    C44 C45 . 1.379(3) ?
    C45 C46 . 1.383(3) ?
    C45 H45 . 0.9300 ?
    C46 H46 . 0.9300 ?
    S1' O1' . 1.4361(15) ?
    S1' O2' . 1.4506(15) ?
    S1' N1' . 1.5658(18) ?
    S1' C41' . 1.766(2) ?
    P1' N1' . 1.5872(18) ?
    P1' C11' . 1.790(2) ?
    P1' C21' . 1.794(2) ?
    P1' C31' . 1.802(2) ?
    O3' C5' . 1.207(3) ?
    N2' C5' . 1.360(3) ?
    N2' C44' . 1.407(3) ?
    N2' H2' . 0.8606 ?
    C03' C22' . 1.373(4) ?
    C03' C24' . 1.379(5) ?
    C03' H23' . 0.9300 ?
    C5' C6' . 1.502(3) ?
    C6' H6'1 . 0.9600 ?
    C6' H6'2 . 0.9600 ?
    C6' H6'3 . 0.9600 ?
    C11' C12' . 1.373(3) ?
    C11' C16' . 1.388(3) ?
    C12' C13' . 1.379(3) ?
    C12' H12' . 0.9300 ?
    C13' C14' . 1.366(3) ?
    C13' H13' . 0.9300 ?
    C14' C15' . 1.358(3) ?
    C14' H14' . 0.9300 ?
    C15' C16' . 1.374(3) ?
    C15' H15' . 0.9300 ?
    C16' H16' . 0.9300 ?
    C21' C26' . 1.376(3) ?
    C21' C22' . 1.394(3) ?
    C22' H22' . 0.9300 ?
    C24' C25' . 1.355(5) ?
    C24' H24' . 0.9300 ?
    C25' C26' . 1.379(4) ?
    C25' H25' . 0.9300 ?
    C26' H26' . 0.9300 ?
    C31' C32' . 1.378(3) ?
    C31' C36' . 1.378(3) ?
    C32' C33' . 1.383(4) ?
    C32' H32' . 0.9300 ?
    C33' C34' . 1.349(5) ?
    C33' H33' . 0.9300 ?
    C34' C35' . 1.357(5) ?
    C34' H34' . 0.9300 ?
    C35' C36' . 1.390(4) ?
    C35' H35' . 0.9300 ?
    C36' H36' . 0.9300 ?
    C41' C42' . 1.373(3) ?
    C41' C46' . 1.383(3) ?
    C42' C43' . 1.378(3) ?
    C42' H42' . 0.9300 ?
    C43' C44' . 1.379(3) ?
    C43' H43' . 0.9300 ?
    C44' C45' . 1.390(3) ?
    C45' C46' . 1.373(3) ?
    C45' H45' . 0.9300 ?
    C46' H46' . 0.9300 ?
loop_
    _geom_angle_atom_site_label_1
    _geom_angle_atom_site_label_2
    _geom_angle_atom_site_label_3
    _geom_angle_site_symmetry_1
    _geom_angle_site_symmetry_3
    _geom_angle
    _geom_angle_publ_flag
    O1 S1 O2 . . 115.31(10) ?
    O1 S1 N1 . . 114.21(10) ?
    O2 S1 N1 . . 107.58(9) ?
    O1 S1 C41 . . 106.56(10) ?
    O2 S1 C41 . . 106.44(10) ?
    N1 S1 C41 . . 106.06(10) ?
    N1 P1 C11 . . 105.29(9) ?
    N1 P1 C31 . . 114.90(9) ?
    C11 P1 C31 . . 105.43(9) ?
    N1 P1 C21 . . 114.72(9) ?
    C11 P1 C21 . . 108.37(10) ?
    C31 P1 C21 . . 107.54(10) ?
    S1 N1 P1 . . 131.33(11) ?
    C5 N2 C44 . . 128.4(2) ?
    C5 N2 H2 . . 115.8 ?
    C44 N2 H2 . . 115.8 ?
    O3 C5 N2 . . 123.6(2) ?
    O3 C5 C6 . . 121.8(2) ?
    N2 C5 C6 . . 114.6(2) ?
    C5 C6 H6A . . 109.5 ?
    C5 C6 H6B . . 109.6 ?
    H6A C6 H6B . . 109.5 ?
    C5 C6 H6C . . 109.3 ?
    H6A C6 H6C . . 109.5 ?
    H6B C6 H6C . . 109.5 ?
    C16 C11 C12 . . 118.8(2) ?
    C16 C11 P1 . . 121.12(17) ?
    C12 C11 P1 . . 120.04(17) ?
    C13 C12 C11 . . 119.7(2) ?
    C13 C12 H12 . . 120.1 ?
    C11 C12 H12 . . 120.2 ?
    C12 C13 C14 . . 120.7(3) ?
    C12 C13 H13 . . 119.7 ?
    C14 C13 H13 . . 119.6 ?
    C15 C14 C13 . . 119.9(2) ?
    C15 C14 H14 . . 120.0 ?
    C13 C14 H14 . . 120.0 ?
    C14 C15 C16 . . 119.8(2) ?
    C14 C15 H15 . . 120.2 ?
    C16 C15 H15 . . 120.0 ?
    C15 C16 C11 . . 121.0(2) ?
    C15 C16 H16 . . 119.5 ?
    C11 C16 H16 . . 119.4 ?
    C22 C21 C26 . . 118.2(2) ?
    C22 C21 P1 . . 122.05(18) ?
    C26 C21 P1 . . 119.78(17) ?
    C23 C22 C21 . . 120.7(2) ?
    C23 C22 H22 . . 119.6 ?
    C21 C22 H22 . . 119.7 ?
    C24 C23 C22 . . 120.6(3) ?
    C24 C23 H23 . . 119.7 ?
    C22 C23 H23 . . 119.7 ?
    C23 C24 C25 . . 119.2(3) ?
    C23 C24 H24 . . 120.4 ?
    C25 C24 H24 . . 120.4 ?
    C24 C25 C26 . . 121.2(3) ?
    C24 C25 H25 . . 119.4 ?
    C26 C25 H25 . . 119.4 ?
    C25 C26 C21 . . 120.1(2) ?
    C25 C26 H26 . . 119.9 ?
    C21 C26 H26 . . 119.9 ?
    C32 C31 C36 . . 119.3(2) ?
    C32 C31 P1 . . 118.03(16) ?
    C36 C31 P1 . . 122.53(17) ?
    C33 C32 C31 . . 120.2(2) ?
    C33 C32 H32 . . 119.9 ?
    C31 C32 H32 . . 119.8 ?
    C34 C33 C32 . . 119.8(2) ?
    C34 C33 H33 . . 120.1 ?
    C32 C33 H33 . . 120.1 ?
    C35 C34 C33 . . 120.3(2) ?
    C35 C34 H34 . . 119.9 ?
    C33 C34 H34 . . 119.9 ?
    C34 C35 C36 . . 120.5(2) ?
    C34 C35 H35 . . 119.7 ?
    C36 C35 H35 . . 119.8 ?
    C31 C36 C35 . . 119.8(2) ?
    C31 C36 H36 . . 120.1 ?
    C35 C36 H36 . . 120.1 ?
    C46 C41 C42 . . 119.3(2) ?
    C46 C41 S1 . . 118.67(16) ?
    C42 C41 S1 . . 122.01(16) ?
    C43 C42 C41 . . 120.3(2) ?
    C43 C42 H42 . . 119.8 ?
    C41 C42 H42 . . 119.8 ?
    C42 C43 C44 . . 120.4(2) ?
    C42 C43 H43 . . 119.8 ?
    C44 C43 H43 . . 119.8 ?
    C45 C44 C43 . . 119.3(2) ?
    C45 C44 N2 . . 123.3(2) ?
    C43 C44 N2 . . 117.41(19) ?
    C44 C45 C46 . . 119.9(2) ?
    C44 C45 H45 . . 120.0 ?
    C46 C45 H45 . . 120.1 ?
    C41 C46 C45 . . 120.8(2) ?
    C41 C46 H46 . . 119.6 ?
    C45 C46 H46 . . 119.6 ?
    O1' S1' O2' . . 115.34(10) ?
    O1' S1' N1' . . 113.96(10) ?
    O2' S1' N1' . . 108.28(9) ?
    O1' S1' C41' . . 107.39(10) ?
    O2' S1' C41' . . 106.02(9) ?
    N1' S1' C41' . . 105.05(10) ?
    N1' P1' C11' . . 104.62(9) ?
    N1' P1' C21' . . 111.80(10) ?
    C11' P1' C21' . . 107.47(10) ?
    N1' P1' C31' . . 115.68(10) ?
    C11' P1' C31' . . 108.23(10) ?
    C21' P1' C31' . . 108.63(11) ?
    S1' N1' P1' . . 126.00(11) ?
    C5' N2' C44' . . 128.5(2) ?
    C5' N2' H2' . . 115.7 ?
    C44' N2' H2' . . 115.8 ?
    C22' C03' C24' . . 120.1(3) ?
    C22' C03' H23' . . 120.0 ?
    C24' C03' H23' . . 119.9 ?
    O3' C5' N2' . . 123.8(2) ?
    O3' C5' C6' . . 122.4(2) ?
    N2' C5' C6' . . 113.8(2) ?
    C5' C6' H6'1 . . 109.4 ?
    C5' C6' H6'2 . . 109.6 ?
    H6'1 C6' H6'2 . . 109.5 ?
    C5' C6' H6'3 . . 109.5 ?
    H6'1 C6' H6'3 . . 109.5 ?
    H6'2 C6' H6'3 . . 109.5 ?
    C12' C11' C16' . . 118.7(2) ?
    C12' C11' P1' . . 121.96(16) ?
    C16' C11' P1' . . 119.25(16) ?
    C11' C12' C13' . . 120.5(2) ?
    C11' C12' H12' . . 119.7 ?
    C13' C12' H12' . . 119.8 ?
    C14' C13' C12' . . 120.1(2) ?
    C14' C13' H13' . . 119.9 ?
    C12' C13' H13' . . 120.0 ?
    C15' C14' C13' . . 120.1(2) ?
    C15' C14' H14' . . 120.0 ?
    C13' C14' H14' . . 119.9 ?
    C14' C15' C16' . . 120.4(2) ?
    C14' C15' H15' . . 119.7 ?
    C16' C15' H15' . . 119.9 ?
    C15' C16' C11' . . 120.2(2) ?
    C15' C16' H16' . . 119.9 ?
    C11' C16' H16' . . 119.9 ?
    C26' C21' C22' . . 119.2(2) ?
    C26' C21' P1' . . 118.85(18) ?
    C22' C21' P1' . . 121.92(19) ?
    C03' C22' C21' . . 119.8(3) ?
    C03' C22' H22' . . 120.1 ?
    C21' C22' H22' . . 120.1 ?
    C25' C24' C03' . . 120.3(3) ?
    C25' C24' H24' . . 119.8 ?
    C03' C24' H24' . . 119.9 ?
    C24' C25' C26' . . 120.3(3) ?
    C24' C25' H25' . . 119.8 ?
    C26' C25' H25' . . 119.8 ?
    C21' C26' C25' . . 120.2(3) ?
    C21' C26' H26' . . 119.8 ?
    C25' C26' H26' . . 119.9 ?
    C32' C31' C36' . . 118.8(2) ?
    C32' C31' P1' . . 117.74(19) ?
    C36' C31' P1' . . 123.3(2) ?
    C31' C32' C33' . . 120.1(3) ?
    C31' C32' H32' . . 120.0 ?
    C33' C32' H32' . . 119.9 ?
    C34' C33' C32' . . 120.7(3) ?
    C34' C33' H33' . . 119.6 ?
    C32' C33' H33' . . 119.7 ?
    C33' C34' C35' . . 120.3(3) ?
    C33' C34' H34' . . 119.9 ?
    C35' C34' H34' . . 119.8 ?
    C34' C35' C36' . . 120.1(3) ?
    C34' C35' H35' . . 119.9 ?
    C36' C35' H35' . . 120.0 ?
    C31' C36' C35' . . 120.1(3) ?
    C31' C36' H36' . . 120.0 ?
    C35' C36' H36' . . 119.9 ?
    C42' C41' C46' . . 119.7(2) ?
    C42' C41' S1' . . 121.85(16) ?
    C46' C41' S1' . . 118.32(16) ?
    C41' C42' C43' . . 120.91(19) ?
    C41' C42' H42' . . 119.5 ?
    C43' C42' H42' . . 119.5 ?
    C44' C43' C42' . . 119.9(2) ?
    C44' C43' H43' . . 120.0 ?
    C42' C43' H43' . . 120.1 ?
    C43' C44' C45' . . 118.9(2) ?
    C43' C44' N2' . . 124.32(19) ?
    C45' C44' N2' . . 116.72(19) ?
    C46' C45' C44' . . 121.1(2) ?
    C46' C45' H45' . . 119.5 ?
    C44' C45' H45' . . 119.4 ?
    C45' C46' C41' . . 119.5(2) ?
    C45' C46' H46' . . 120.3 ?
    C41' C46' H46' . . 120.2 ?
loop_
    _geom_hbond_atom_site_label_D
    _geom_hbond_atom_site_label_H
    _geom_hbond_atom_site_label_A
    _geom_hbond_site_symmetry_A
    _geom_hbond_distance_DH
    _geom_hbond_distance_HA
    _geom_hbond_distance_DA
    _geom_hbond_angle_DHA
    N2 H2 O2' 2_545 0.8600 2.1100 2.966(2) 173.00
    N2' H2' O2 2_655 0.8600 2.1100 2.961(2) 174.00
