# Supplementary material for: 4-Acetamido-N-(λ5-triphenyl­phospho­ranyl­idene)benzene­sulfonamide
Source: Acta Crystallogr Sect E Struct Rep Online. 2010 Apr 17;66(Pt 5):o1098–9. doi: 10.1107/S1600536810013620 (PMC2979042; doi:10.1107/S1600536810013620)
Supplement: Supplementary file 2 [file e-66-o1098-Isup2.hkl]

# 
# h,k,l, Fc-squared, Fo-squared, sigma(Fo-squared) and status flag 
# 
data_I
_shelx_title  ' I         P 21/n       R = 0.04' 
_shelx_refln_list_code          4 
_shelx_F_calc_maximum      366.58 
_exptl_crystal_F_000      1984.00 
_reflns_d_resolution_high  0.8388 
 
loop_ 
 _symmetry_equiv_pos_as_xyz 
 'x, y, z' 
 '-x+1/2, y+1/2, -z+1/2' 
 '-x, -y, -z' 
 'x-1/2, -y-1/2, z-1/2' 
 
_cell_length_a    15.0419 
_cell_length_b    18.6355 
_cell_length_c    18.5917 
_cell_angle_alpha  90.000 
_cell_angle_beta  113.413 
_cell_angle_gamma  90.000 
 
_shelx_F_squared_multiplier     1.000 
 
loop_ 
 _refln_index_h 
 _refln_index_k 
 _refln_index_l 
 _refln_F_squared_calc 
 _refln_F_squared_meas 
 _refln_F_squared_sigma 
 _refln_observed_status 
   4   0   0     3274.78     3463.11     39.01 o 
   8   0   0      611.19      538.44     27.67 o 
  10   0   0      395.62      446.35     47.52 o 
  12   0   0      437.88      483.85     34.06 o 
  14   0   0       73.17       85.43     33.28 o 
  16   0   0       16.71       -0.16     65.01 o 
   3   1   0    27033.46    27835.04    194.88 o 
   4   1   0     5500.14     5277.80     48.82 o 
   5   1   0      936.08     1027.45     25.05 o 
   6   1   0    19194.07    20150.50     69.82 o 
   7   1   0     9389.26    10228.46     74.58 o 
   8   1   0     1819.16     1971.89     31.17 o 
   9   1   0      235.16      243.15     34.56 o 
  10   1   0     2981.28     3025.10     36.15 o 
  11   1   0       61.81       54.31     21.06 o 
  12   1   0     1328.70     1319.22     34.78 o 
  13   1   0      157.57      229.97     25.63 o 
  14   1   0      417.39      390.23     26.79 o 
  15   1   0      250.89      287.15     31.19 o 
  16   1   0      812.75      781.03     38.28 o 
   2   2   0       36.92       26.70      4.88 o 
   3   2   0    34902.53    34900.06    254.57 o 
   4   2   0      781.33      821.33     12.25 o 
   5   2   0     6645.22     7100.04     45.27 o 
   6   2   0     4345.45     4595.66     29.75 o 
   7   2   0     8505.02     8537.01     74.05 o 
   8   2   0       40.69       70.90     19.04 o 
   9   2   0      548.62      579.85     24.96 o 
  10   2   0      170.34      159.61     23.70 o 
  11   2   0      454.69      464.85     23.81 o 
  12   2   0      179.85      187.57     22.37 o 
  13   2   0      190.12      171.47     25.71 o 
  14   2   0      180.79      184.79     28.40 o 
  15   2   0      226.57      249.67     40.64 o 
  16   2   0      118.95      135.55     31.31 o 
   1   3   0     3721.53     3829.42     53.26 o 
   2   3   0      134.08      139.28      6.40 o 
   3   3   0     4493.33     4763.76     42.59 o 
   4   3   0     1887.31     2009.11     23.07 o 
   5   3   0     6120.25     6399.81     55.96 o 
   6   3   0     6101.53     6938.31     34.77 o 
   7   3   0      663.16      618.75     15.44 o 
   8   3   0     1051.17     1010.64     15.86 o 
   9   3   0     2137.81     2222.05     34.51 o 
  10   3   0      142.29      143.15     22.30 o 
  11   3   0      348.97      292.70     24.26 o 
  12   3   0       78.47       86.99     21.21 o 
  13   3   0      156.71      143.33     22.78 o 
  14   3   0       50.47       38.14     38.62 o 
  15   3   0       17.42       45.19     37.22 o 
  16   3   0      111.87      161.12     42.16 o 
   0   4   0    55737.64    48837.85    256.13 o 
   1   4   0      905.18      972.70      8.44 o 
   2   4   0      363.69      388.84     15.45 o 
   3   4   0      332.80      317.71     11.14 o 
   4   4   0     2373.30     2196.23     12.96 o 
   5   4   0       40.39       31.26      8.57 o 
   6   4   0        4.65       -1.87      6.24 o 
   7   4   0       56.97       76.22      8.52 o 
   8   4   0      345.17      355.43     11.42 o 
   9   4   0      307.57      331.42     12.61 o 
  10   4   0     1242.62     1214.40     29.82 o 
  11   4   0       55.80       67.69     22.74 o 
  12   4   0       38.44       53.73     21.88 o 
  13   4   0       22.47       53.07     31.07 o 
  14   4   0        4.08        5.72     30.92 o 
  15   4   0        1.44       29.69     40.42 o 
  16   4   0        9.79       10.78     42.86 o 
   1   5   0      472.99      475.30      8.81 o 
   2   5   0      839.90      804.96     10.53 o 
   3   5   0      721.16      754.51     14.67 o 
   4   5   0     2230.63     2433.42     13.75 o 
   5   5   0     2991.17     2991.81     21.75 o 
   6   5   0     1625.14     1757.60     19.26 o 
   7   5   0      755.32      822.83     16.79 o 
   8   5   0     2191.66     2060.59     16.17 o 
   9   5   0     2839.42     2768.48     35.09 o 
  10   5   0      411.24      379.37     26.90 o 
  11   5   0      385.04      443.35     26.32 o 
  12   5   0      848.96      812.44     32.06 o 
  13   5   0       30.30       13.45     29.03 o 
  14   5   0      620.04      640.09     40.53 o 
  15   5   0      903.72      981.39     50.79 o 
  16   5   0      658.30      704.75     47.31 o 
   0   6   0      582.71      750.38     16.64 o 
   1   6   0      268.21      230.65      9.27 o 
   2   6   0      248.99      250.49     11.36 o 
   3   6   0        8.60        3.09     11.21 o 
   4   6   0      858.42     1172.69     16.56 o 
   5   6   0     3631.25     3896.06     18.91 o 
   6   6   0     1072.11      986.28     15.46 o 
   7   6   0      922.22      925.82     16.75 o 
   8   6   0      201.97      179.99     13.53 o 
   9   6   0       39.85       43.02     14.55 o 
  10   6   0     4577.81     4649.74     70.87 o 
  11   6   0      915.36      979.52     23.58 o 
  12   6   0      192.85      221.47     39.38 o 
  13   6   0        1.55        2.46     29.85 o 
  14   6   0      842.86      921.78     43.77 o 
  15   6   0        0.20       13.71     34.04 o 
   1   7   0     6671.56     7148.89     49.18 o 
   2   7   0    19887.91    19443.99    108.29 o 
   3   7   0     6613.23     7152.50     56.88 o 
   4   7   0      295.41      292.71     10.28 o 
   5   7   0     4926.65     4684.71     44.90 o 
   6   7   0     1308.36     1334.70     22.64 o 
   7   7   0       29.38       37.73     10.91 o 
   8   7   0     1673.68     1619.28     21.44 o 
   9   7   0      130.12      131.91     14.89 o 
  10   7   0      794.95      801.04     21.26 o 
  11   7   0     1100.42      988.24     30.56 o 
  12   7   0      605.04      635.44     80.70 o 
  13   7   0      744.27      664.31     90.41 o 
  14   7   0       25.83       63.64     36.92 o 
  15   7   0       48.97       31.02     34.79 o 
   0   8   0    22384.67    23305.33    203.20 o 
   1   8   0     4706.82     5602.13     27.51 o 
   2   8   0     7564.53     7994.47     44.10 o 
   3   8   0     8267.49     8669.83     38.61 o 
   4   8   0     1549.69     1425.00     16.42 o 
   5   8   0        3.32       10.42      9.77 o 
   6   8   0      274.94      250.12     12.65 o 
   7   8   0     1200.02     1273.68     27.29 o 
   8   8   0      239.60      222.89     13.97 o 
   9   8   0     5125.38     4872.45     64.29 o 
  10   8   0     3087.62     3071.61     43.25 o 
  11   8   0      144.15      110.42     42.39 o 
  12   8   0       57.49       93.08     39.57 o 
  13   8   0      232.67      156.42     42.58 o 
  14   8   0      160.13      156.04     34.83 o 
  15   8   0      228.06      238.04     36.66 o 
   1   9   0     3775.14     3934.57     38.26 o 
   2   9   0        1.92       18.98     11.27 o 
   3   9   0      599.88      705.05     23.66 o 
   4   9   0     1435.99     1394.07     29.96 o 
   5   9   0        1.28        9.64      8.73 o 
   6   9   0     3763.88     3761.86    108.63 o 
   7   9   0       95.93       88.88     20.54 o 
   8   9   0       37.69       28.18     19.39 o 
   9   9   0     2728.11     2797.41     40.45 o 
  10   9   0      490.49      519.68     27.27 o 
  11   9   0      714.30      752.82     46.00 o 
  12   9   0       13.92       11.31     35.30 o 
  13   9   0     1686.71     1785.25     64.10 o 
  14   9   0        0.46      -23.67     47.34 o 
  15   9   0      115.43      111.16     40.08 o 
   0  10   0      223.79      224.42     17.09 o 
   1  10   0     2776.36     2805.41     22.37 o 
   2  10   0      469.44      432.30     14.07 o 
   3  10   0     6670.29     6726.80     39.24 o 
   4  10   0      557.99      565.14     15.16 o 
   5  10   0     2891.79     2799.20     68.56 o 
   6  10   0       24.45       21.74      7.92 o 
   7  10   0      123.72      129.83     29.99 o 
   8  10   0      203.32      181.03     23.14 o 
   9  10   0       53.34       53.57     22.69 o 
  10  10   0        1.40       61.37     80.99 o 
  11  10   0      526.35      465.39     41.57 o 
  12  10   0        0.62        4.55     38.80 o 
  13  10   0       51.22       84.96     42.62 o 
  14  10   0      114.30       77.01     68.62 o 
   1  11   0      706.37      798.53     20.97 o 
   2  11   0      145.19      164.33     12.77 o 
   3  11   0      392.26      382.48     19.52 o 
   4  11   0       89.63       67.07     12.95 o 
   5  11   0      248.04      224.40     12.55 o 
   6  11   0        0.62       36.84     19.41 o 
   7  11   0       97.00       54.95     22.88 o 
   8  11   0      149.83       99.12     26.20 o 
   9  11   0      234.60      211.04     23.14 o 
  10  11   0       61.75       90.22     39.98 o 
  11  11   0      130.10      113.56     36.28 o 
  12  11   0      324.92      361.39     45.32 o 
  13  11   0      115.87      142.33     47.74 o 
  14  11   0      155.03      172.25     43.71 o 
   0  12   0     1940.11     2005.62     30.20 o 
   1  12   0      377.65      426.05     14.64 o 
   2  12   0       15.28        8.23     16.43 o 
   3  12   0     1046.09     1129.86     22.71 o 
   4  12   0       50.48       30.84     14.70 o 
   5  12   0      975.66      961.12     28.19 o 
   6  12   0        0.42        7.04     20.45 o 
   7  12   0      789.24      743.06     27.47 o 
   8  12   0       55.46       31.34     22.39 o 
   9  12   0      303.50      267.59     38.72 o 
  10  12   0      714.55      693.14     69.84 o 
  11  12   0      194.83      182.01     35.81 o 
  12  12   0      133.29      151.24     40.17 o 
  13  12   0       68.89      129.56     47.28 o 
   1  13   0     2581.83     2597.74     24.37 o 
   2  13   0       12.24       24.54     13.18 o 
   3  13   0     1456.03     1436.85     21.11 o 
   4  13   0      957.86      978.79     20.58 o 
   5  13   0       33.97       52.95     22.18 o 
   6  13   0     2928.80     2764.66     40.94 o 
   7  13   0      572.55      489.36     26.57 o 
   8  13   0       83.82       68.51     22.98 o 
   9  13   0      103.04       91.23     36.97 o 
  10  13   0       77.56      110.91     40.70 o 
  11  13   0        0.45       14.03     32.98 o 
  12  13   0      178.31      230.72     65.48 o 
  13  13   0       24.58      104.76     42.34 o 
   0  14   0      925.55      918.79     26.51 o 
   1  14   0      185.08      189.91     22.18 o 
   2  14   0     3576.58     3524.33     29.88 o 
   3  14   0     1995.41     2018.45     24.40 o 
   4  14   0     3517.36     3397.09     46.44 o 
   5  14   0     1110.04     1045.31     23.60 o 
   6  14   0        1.02       -2.29     22.83 o 
   7  14   0      948.07      819.69     30.48 o 
   8  14   0       36.61        2.84     34.44 o 
   9  14   0      542.25      495.11     78.40 o 
  10  14   0       88.99      123.94     88.39 o 
  11  14   0      113.14      121.47     37.54 o 
  12  14   0        4.08       82.46     43.82 o 
   1  15   0     2887.29     2856.87     27.41 o 
   2  15   0       87.68      130.72     16.58 o 
   3  15   0      122.49      157.31     24.90 o 
   4  15   0      678.15      745.03     25.67 o 
   5  15   0     1618.77     1754.31     33.21 o 
   6  15   0      466.17      428.56     27.74 o 
   7  15   0       27.02       55.77     24.85 o 
   8  15   0        2.88      -22.37     44.75 o 
   9  15   0      127.72      130.15     38.11 o 
  10  15   0      219.33      193.55     36.99 o 
  11  15   0      153.33      185.57     45.32 o 
  12  15   0      383.34      458.34     51.94 o 
   0  16   0     1072.30      864.20     30.14 o 
   1  16   0      243.33      253.39     22.40 o 
   2  16   0        1.03       34.47     18.66 o 
   3  16   0        2.77       -2.56     19.81 o 
   4  16   0      274.97      285.53     25.06 o 
   5  16   0      173.55      220.86     30.82 o 
   6  16   0      250.22      249.19     23.16 o 
   7  16   0      643.14      551.30     42.30 o 
   8  16   0       20.43        3.02     37.79 o 
   9  16   0      310.90      393.43     44.31 o 
  10  16   0       16.21       19.88     41.60 o 
  11  16   0      186.70      201.26     45.48 o 
   1  17   0       40.17       50.38     27.12 o 
   2  17   0      938.28      853.02     26.18 o 
   3  17   0       30.50       36.53     19.64 o 
   4  17   0      552.28      549.65     26.39 o 
   5  17   0       18.10       29.20     22.67 o 
   6  17   0       12.78       32.70     22.73 o 
   7  17   0      177.07      186.67     32.72 o 
   8  17   0      384.76      406.86     36.13 o 
   9  17   0       48.82       46.31     35.88 o 
  10  17   0        7.51       31.87     36.78 o 
   0  18   0      743.13      804.36     97.75 o 
   1  18   0       15.93       42.13     28.27 o 
   2  18   0      682.74      684.14     34.15 o 
   3  18   0       80.28       68.69     28.97 o 
   4  18   0      286.89      331.38     31.63 o 
   5  18   0      173.32      163.95     24.88 o 
   6  18   0      289.94      280.97     33.14 o 
   7  18   0        0.07       21.77     27.76 o 
   8  18   0       42.82       71.60     33.90 o 
   9  18   0       53.44       83.11     36.64 o 
   1  19   0       15.67       33.66     27.65 o 
   2  19   0        5.91        4.59     30.31 o 
   3  19   0       71.09       72.09     30.90 o 
   4  19   0       87.89       73.12     33.55 o 
   5  19   0        0.04       29.61     28.31 o 
   6  19   0       11.42       69.55     45.69 o 
   7  19   0        0.96       56.42     48.59 o 
   8  19   0        3.81       -1.96     31.38 o 
   0  20   0        3.54       -9.10     45.42 o 
   1  20   0      299.94      355.36     33.87 o 
   2  20   0      299.56      312.26     31.06 o 
   3  20   0       23.63        7.18     26.07 o 
   4  20   0      282.31      331.89     35.72 o 
   5  20   0        0.37       62.40     48.92 o 
   6  20   0       25.40       36.21     43.36 o 
   7  20   0      123.48       98.15     49.25 o 
   1  21   0      257.37      229.66     42.30 o 
   2  21   0      132.52      155.22     27.52 o 
   3  21   0        5.10       15.38     27.30 o 
   4  21   0      424.63      445.05     55.05 o 
   5  21   0        0.20       43.10     51.48 o 
   0  22   0       98.98       80.15     72.14 o 
   1  22   0      342.61      376.15     35.68 o 
   2  22   0      194.74      249.10     37.24 o 
 -15   0   1       29.65       15.85     34.44 o 
 -13   0   1      976.86      876.26     39.04 o 
 -11   0   1     5256.73     5175.29     64.22 o 
  -9   0   1     2225.01     1879.60     61.65 o 
  -7   0   1    13298.31    13807.86    113.80 o 
  -5   0   1    14353.87    15191.63    162.31 o 
  -3   0   1    11250.89    10888.12    151.01 o 
   3   0   1    15420.03    15607.79    227.02 o 
   5   0   1    21506.35    23404.28     88.60 o 
   7   0   1     9403.23    10445.57     71.44 o 
   9   0   1      392.05      406.78     39.87 o 
  11   0   1     4074.58     3928.81     82.06 o 
  13   0   1        0.02       29.30     30.88 o 
  15   0   1       17.49       28.80     33.32 o 
 -16   1   1      213.93      231.12     33.50 o 
 -15   1   1       47.04       81.01     29.94 o 
 -14   1   1      550.20      555.43     26.60 o 
 -13   1   1      188.47      143.93     22.65 o 
 -12   1   1      124.03      106.16     22.77 o 
 -11   1   1       20.54       30.16     20.57 o 
 -10   1   1      835.11      792.80     24.03 o 
  -9   1   1     2735.69     2786.64     31.78 o 
  -8   1   1      205.89      183.00     22.19 o 
  -7   1   1     2114.10     2109.75     29.06 o 
  -6   1   1      316.20      319.48     17.28 o 
  -5   1   1    12700.82    13592.08     89.47 o 
  -4   1   1    19734.49    20004.42    142.71 o 
  -3   1   1    14986.81    14618.01    186.41 o 
   2   1   1     8911.65     7479.32    634.57 o 
   3   1   1     7403.31     7636.31     51.15 o 
   4   1   1       58.50       60.46      9.55 o 
   5   1   1     3043.32     3315.33     22.18 o 
   6   1   1     1346.24     1247.17     24.51 o 
   7   1   1     7870.68     8576.63     52.48 o 
   8   1   1      655.95      578.59     23.14 o 
   9   1   1       92.15      115.13     21.58 o 
  10   1   1      218.83      221.03     24.43 o 
  11   1   1        5.37       22.31     23.96 o 
  12   1   1        0.55       15.77     24.49 o 
  13   1   1     1282.34     1245.57     55.93 o 
  14   1   1        1.76       21.93     22.06 o 
  15   1   1      196.07      192.07     31.66 o 
  16   1   1       34.73       30.87     30.15 o 
 -16   2   1       36.86       56.83     33.84 o 
 -15   2   1      885.17      842.82     43.15 o 
 -14   2   1        6.47       18.54     21.30 o 
 -13   2   1       22.47       15.77     20.29 o 
 -12   2   1        0.34       16.10     23.21 o 
 -11   2   1       84.07       64.34     22.84 o 
 -10   2   1      601.16      634.96     23.75 o 
  -9   2   1      238.34      233.82     18.32 o 
  -8   2   1     8640.94     8636.24     40.78 o 
  -7   2   1      503.26      396.96     17.55 o 
  -6   2   1      148.01      118.15     13.41 o 
  -5   2   1    17109.57    18613.10     65.00 o 
  -4   2   1     1672.49     1730.09     17.53 o 
  -3   2   1    18554.19    18552.58    119.22 o 
  -2   2   1       70.06       53.60      4.98 o 
   2   2   1       68.48       86.27      5.43 o 
   3   2   1    14276.52    14860.84     69.79 o 
   4   2   1       34.77       31.10      7.27 o 
   5   2   1        1.76       13.33      7.36 o 
   6   2   1     2666.82     2928.15     31.10 o 
   7   2   1       12.42       19.04     12.61 o 
   8   2   1       21.93        5.63     17.02 o 
   9   2   1      378.01      345.60     21.27 o 
  10   2   1       17.78       18.64     20.30 o 
  11   2   1      481.03      456.11     28.05 o 
  12   2   1      582.14      531.05     29.03 o 
  13   2   1      121.39      115.75     25.62 o 
  14   2   1       94.29      106.36     25.83 o 
  15   2   1       68.96       80.21     40.46 o 
  16   2   1      206.97      237.38     38.12 o 
 -16   3   1      395.05      425.32     42.33 o 
 -15   3   1      285.77      317.01     33.51 o 
 -14   3   1       15.13       32.98     29.06 o 
 -13   3   1       11.49       38.26     21.16 o 
 -12   3   1       34.09       34.47     22.93 o 
 -11   3   1       43.41       83.40     22.03 o 
 -10   3   1     1109.19     1142.04     24.01 o 
  -9   3   1     1671.50     1590.45     24.40 o 
  -8   3   1      216.10      216.61     18.61 o 
  -7   3   1     6768.25     7336.39     43.09 o 
  -6   3   1     5380.04     5622.78     28.29 o 
  -5   3   1      731.85      873.07     13.28 o 
  -4   3   1       13.24       16.05      8.04 o 
  -3   3   1    29274.24    28515.07    274.53 o 
  -2   3   1      309.17      252.93      7.65 o 
  -1   3   1     1728.49     1476.63    194.91 o 
   0   3   1      298.03      243.28     53.72 o 
   1   3   1     2438.83     2440.62    153.79 o 
   2   3   1      137.30      162.40      4.86 o 
   3   3   1       11.61       17.37      7.59 o 
   4   3   1     5773.43     6284.89     56.74 o 
   5   3   1     5989.44     6041.71     20.81 o 
   6   3   1      742.84      719.20     11.84 o 
   7   3   1    17922.18    18509.08    229.20 o 
   8   3   1      298.53      269.05     13.93 o 
   9   3   1     2581.24     2662.77     33.54 o 
  10   3   1        5.08       33.65     20.14 o 
  11   3   1      835.49      884.54     27.26 o 
  12   3   1      648.39      664.14     28.81 o 
  13   3   1      305.64      243.50     27.01 o 
  14   3   1      811.82      874.15     68.37 o 
  15   3   1      763.20      754.29     68.68 o 
 -16   4   1        0.12       28.90     39.47 o 
 -15   4   1      649.45      661.52     37.55 o 
 -14   4   1       11.14        6.83     29.04 o 
 -13   4   1       74.58       87.20     34.43 o 
 -12   4   1     2021.49     1859.91     36.97 o 
 -11   4   1      429.68      385.57     19.83 o 
 -10   4   1        9.03        0.33     15.31 o 
  -9   4   1     4286.60     4281.07     34.77 o 
  -8   4   1      431.18      416.27     15.91 o 
  -7   4   1     4301.86     4387.86     29.45 o 
  -6   4   1     2749.95     2970.83     58.89 o 
  -5   4   1    11952.88    12514.82     85.45 o 
  -4   4   1      495.51      474.19     12.41 o 
  -3   4   1      316.21      399.87     10.80 o 
  -2   4   1        6.44       27.38      8.16 o 
  -1   4   1    14867.67    14881.11     41.02 o 
   0   4   1    51116.92    46230.16    242.56 o 
   1   4   1    26011.06    25880.99    156.37 o 
   2   4   1      809.10      654.30      8.60 o 
   3   4   1     5009.41     4950.75     19.24 o 
   4   4   1      318.03      308.91      8.24 o 
   5   4   1     5980.16     5941.99     37.29 o 
   6   4   1       96.50       79.22      6.66 o 
   7   4   1     6356.41     6084.65     97.13 o 
   8   4   1       21.79       27.52      9.21 o 
   9   4   1     2591.58     2559.48     63.38 o 
  10   4   1       33.54       29.83     21.38 o 
  11   4   1      562.61      449.42     43.98 o 
  12   4   1       68.10       40.88     22.85 o 
  13   4   1      431.93      480.49     41.96 o 
  14   4   1      106.64      123.97     38.92 o 
  15   4   1      129.82      162.87     45.45 o 
 -16   5   1      309.51      324.05     38.33 o 
 -15   5   1        1.03       26.36     31.78 o 
 -14   5   1      439.41      473.97     44.41 o 
 -13   5   1      391.41      345.56     36.25 o 
 -12   5   1      263.61      254.70     24.19 o 
 -11   5   1      160.56      151.59     17.42 o 
 -10   5   1      553.31      565.83     20.98 o 
  -9   5   1      581.58      568.14     28.74 o 
  -8   5   1      457.75      438.18     15.30 o 
  -7   5   1      828.00      768.60     15.53 o 
  -6   5   1     4416.52     4017.36     35.98 o 
  -5   5   1       18.76       18.15      6.74 o 
  -4   5   1    10686.56    11531.82     69.17 o 
  -3   5   1     7713.25     7852.57     33.99 o 
  -2   5   1     7945.26     7978.18     24.70 o 
  -1   5   1     1048.78     1079.90      9.08 o 
   0   5   1     8048.45     7627.16     20.15 o 
   1   5   1    21390.31    21452.63    182.43 o 
   2   5   1      459.12      495.39     10.28 o 
   3   5   1     3111.59     3353.46     15.44 o 
   4   5   1     3556.32     3157.30     16.24 o 
   5   5   1      263.25      287.29      8.90 o 
   6   5   1     1451.52     1525.69     19.40 o 
   7   5   1     4916.94     5067.64     32.93 o 
   8   5   1     1986.30     2096.70     25.33 o 
   9   5   1      592.64      619.70     23.57 o 
  10   5   1     3403.26     3427.81     78.63 o 
  11   5   1       12.47       15.81     30.13 o 
  12   5   1     2448.71     2366.13     36.57 o 
  13   5   1      113.74      125.09     30.11 o 
  14   5   1      157.85      120.18     36.22 o 
  15   5   1      138.26      205.98     45.01 o 
 -16   6   1       80.19      154.09     39.22 o 
 -15   6   1       40.56       57.01     33.10 o 
 -14   6   1        0.01       48.19     41.04 o 
 -13   6   1      169.46      201.57     54.11 o 
 -12   6   1      623.28      627.91     29.03 o 
 -11   6   1      989.14      999.93     27.72 o 
 -10   6   1      609.22      640.71     27.42 o 
  -9   6   1        7.55        5.22      6.64 o 
  -8   6   1      543.99      499.46     14.98 o 
  -7   6   1      142.34      180.37     10.63 o 
  -6   6   1       10.15       23.31      7.18 o 
  -5   6   1     1711.74     1855.33     34.39 o 
  -4   6   1     2349.54     2173.91     15.46 o 
  -3   6   1       31.23        7.01      6.74 o 
  -2   6   1     1754.59     1776.54     16.79 o 
  -1   6   1     7902.27     8319.44     51.42 o 
   0   6   1      729.52      835.87     16.01 o 
   1   6   1      763.61      840.21     14.52 o 
   2   6   1    14539.52    13928.32    110.71 o 
   3   6   1      438.52      466.65      9.27 o 
   4   6   1        7.05       11.63      7.47 o 
   5   6   1      590.57      738.57     10.86 o 
   6   6   1     1623.00     1727.60     16.85 o 
   7   6   1      298.09      273.76     13.56 o 
   8   6   1       70.96       77.21     13.28 o 
   9   6   1      270.17      297.86     16.22 o 
  10   6   1     1468.39     1467.21     43.11 o 
  11   6   1      104.68      120.99     23.23 o 
  12   6   1        0.40       40.33     29.50 o 
  13   6   1        0.07        7.35     32.55 o 
  14   6   1      419.49      470.22     42.90 o 
  15   6   1      113.41       84.26     44.32 o 
 -15   7   1        2.36        4.68     36.34 o 
 -14   7   1     1413.08     1459.33     61.20 o 
 -13   7   1        7.19       14.31     39.30 o 
 -12   7   1       37.77       26.22     23.26 o 
 -11   7   1        9.81       12.28     23.07 o 
 -10   7   1       89.30       81.71     14.90 o 
  -9   7   1      201.80      200.72     13.59 o 
  -8   7   1      379.51      376.68     14.84 o 
  -7   7   1      139.52      133.09      8.48 o 
  -6   7   1      185.32      181.07     18.12 o 
  -5   7   1        5.59        9.71      7.32 o 
  -4   7   1        0.32       18.01     10.94 o 
  -3   7   1      525.29      656.82     20.47 o 
  -2   7   1      772.49      854.05     11.76 o 
  -1   7   1      243.92      282.98     10.83 o 
   0   7   1       29.65       23.77     10.01 o 
   1   7   1      197.50      225.71     10.10 o 
   2   7   1     1909.62     1989.43     21.44 o 
   3   7   1       18.80       41.05      7.25 o 
   4   7   1     3066.45     3249.18     26.21 o 
   5   7   1      352.91      334.13     12.22 o 
   6   7   1      570.20      633.71     12.62 o 
   7   7   1      598.02      615.58     16.23 o 
   8   7   1      777.86      835.74     18.67 o 
   9   7   1      171.24      155.38     15.85 o 
  10   7   1     1726.70     1700.09     26.81 o 
  11   7   1       28.22       76.50     35.62 o 
  12   7   1      845.67      904.05     39.31 o 
  13   7   1        1.61       29.98     31.11 o 
  14   7   1      685.49      727.99     39.23 o 
  15   7   1        0.27       10.79     40.21 o 
 -15   8   1      193.49      175.68     42.98 o 
 -14   8   1       12.82        6.60     45.15 o 
 -13   8   1       36.42       46.71     44.69 o 
 -12   8   1       11.94       -3.29     35.22 o 
 -11   8   1      925.82      842.36     34.74 o 
 -10   8   1       77.73       90.26     22.63 o 
  -9   8   1     2068.04     2110.55     25.53 o 
  -8   8   1      200.25      166.14     20.91 o 
  -7   8   1     1957.95     1982.38     35.44 o 
  -6   8   1     1906.73     2043.88     31.18 o 
  -5   8   1       51.62       90.92     17.24 o 
  -4   8   1     2184.42     2114.70     75.52 o 
  -3   8   1     5816.14     6300.88     44.00 o 
  -2   8   1     1492.03     1353.13     15.83 o 
  -1   8   1     5430.72     5702.08     34.31 o 
   0   8   1     2060.02     1752.77     16.52 o 
   1   8   1      179.47      192.98     12.50 o 
   2   8   1       92.54      110.16     10.63 o 
   3   8   1     4048.21     4256.71     20.87 o 
   4   8   1     1188.96     1186.40     16.86 o 
   5   8   1     2026.57     2040.82     20.69 o 
   6   8   1     3756.29     3832.28     51.11 o 
   7   8   1      553.00      521.28     15.56 o 
   8   8   1       56.87       55.55     13.59 o 
   9   8   1       96.85      103.91     15.55 o 
  10   8   1      438.52      358.11     52.43 o 
  11   8   1      512.26      463.67     52.08 o 
  12   8   1        5.05        6.39     39.97 o 
  13   8   1      247.63      186.25     36.19 o 
  14   8   1        2.27        5.85     32.84 o 
 -15   9   1       51.70       84.40     50.49 o 
 -14   9   1       64.89       98.23     46.03 o 
 -13   9   1     1702.28     1468.56     57.19 o 
 -12   9   1      118.09      102.97     42.10 o 
 -11   9   1      696.37      693.42     28.71 o 
 -10   9   1       25.22       28.91     26.72 o 
  -9   9   1     3850.30     3821.96     46.39 o 
  -8   9   1      898.67      843.03     56.52 o 
  -7   9   1       53.87       49.65     18.26 o 
  -6   9   1      301.95      304.91     28.60 o 
  -5   9   1      138.69      147.75     27.50 o 
  -4   9   1     7868.55     7844.61     86.58 o 
  -3   9   1     5954.87     5958.17     44.50 o 
  -2   9   1      298.40      305.85     12.54 o 
  -1   9   1      598.17      692.62     17.45 o 
   0   9   1     1449.24     1694.07     17.32 o 
   1   9   1        0.26       18.25     11.74 o 
   2   9   1     1698.63     1719.41     18.68 o 
   3   9   1     3744.39     4207.99     48.04 o 
   4   9   1      158.19      138.02     14.16 o 
   5   9   1     1288.33     1314.43     25.45 o 
   6   9   1       86.82       82.27     11.53 o 
   7   9   1     1162.90     1153.62     26.45 o 
   8   9   1      190.80      202.41     20.81 o 
   9   9   1       43.25       54.73     20.63 o 
  10   9   1     1341.43     1241.74     53.00 o 
  11   9   1      230.28      202.60     42.80 o 
  12   9   1        2.40       12.75     35.88 o 
  13   9   1        8.84       27.45     35.27 o 
  14   9   1       12.07      -13.08     37.36 o 
 -14  10   1        1.07       35.61     43.15 o 
 -13  10   1       42.84       38.74     45.26 o 
 -12  10   1      714.98      712.50     47.08 o 
 -11  10   1      546.94      567.37     46.83 o 
 -10  10   1     7537.28     7251.04     68.54 o 
  -9  10   1      179.13      143.45     36.08 o 
  -8  10   1     2236.93     2179.06     36.81 o 
  -7  10   1       12.90       17.00     20.99 o 
  -6  10   1      350.96      329.79     31.98 o 
  -5  10   1     1882.39     1637.52    133.50 o 
  -4  10   1       63.30       39.14     10.20 o 
  -3  10   1     2035.11     2094.22     20.49 o 
  -2  10   1       50.70       65.68     13.20 o 
  -1  10   1     7608.17     7957.45     50.36 o 
   0  10   1      226.54      258.15      9.98 o 
   1  10   1      476.24      401.23     16.75 o 
   2  10   1      532.09      562.32     15.47 o 
   3  10   1     1792.77     1673.53     25.25 o 
   4  10   1       65.58       46.03      8.69 o 
   5  10   1       75.58       58.41     14.59 o 
   6  10   1      201.85      207.73     12.50 o 
   7  10   1       27.14       24.67     18.56 o 
   8  10   1     1071.66     1003.57     27.12 o 
   9  10   1     5391.06     5161.87     74.82 o 
  10  10   1      577.46      549.33     44.17 o 
  11  10   1      250.16      278.29     42.39 o 
  12  10   1      199.01      198.15     40.66 o 
  13  10   1      570.02      570.62     42.48 o 
  14  10   1       13.24       28.71     38.39 o 
 -14  11   1     1006.28     1110.15     57.38 o 
 -13  11   1        3.92       26.31     42.48 o 
 -12  11   1      402.15      394.16     52.00 o 
 -11  11   1       74.99      129.04     42.00 o 
 -10  11   1      235.08      250.48     25.03 o 
  -9  11   1      126.89       68.30     23.69 o 
  -8  11   1      590.36      552.39     26.46 o 
  -7  11   1     2114.00     1925.95     35.19 o 
  -6  11   1     1185.03     1178.78     29.78 o 
  -5  11   1      935.16      923.55     24.63 o 
  -4  11   1      569.87      755.53     20.27 o 
  -3  11   1     1375.61     1436.97     19.25 o 
  -2  11   1     1119.61     1160.62     17.54 o 
  -1  11   1     1442.80     1514.55     17.25 o 
   0  11   1      191.99      212.42     12.47 o 
   1  11   1      844.68      865.28     16.32 o 
   2  11   1     1983.01     2083.66     21.51 o 
   3  11   1     4429.07     4609.91     29.83 o 
   4  11   1      905.04      971.44     17.06 o 
   5  11   1     4166.96     3800.87    109.18 o 
   6  11   1        7.43       19.51     19.85 o 
   7  11   1      192.31      207.05     20.98 o 
   8  11   1      312.37      273.08     22.75 o 
   9  11   1      582.28      515.54     44.07 o 
  10  11   1     2444.31     2369.90     57.75 o 
  11  11   1        6.38        9.90     34.03 o 
  12  11   1      891.80      950.41     47.50 o 
  13  11   1        0.38        3.18     34.32 o 
 -14  12   1       90.88      127.98     45.43 o 
 -13  12   1        6.21       37.48     40.17 o 
 -12  12   1      239.84      241.97     46.13 o 
 -11  12   1       31.71       50.97     40.10 o 
 -10  12   1     1330.67     1298.76     49.91 o 
  -9  12   1       11.73       10.50     21.77 o 
  -8  12   1      800.97      765.89     33.33 o 
  -7  12   1       41.08       27.47     23.04 o 
  -6  12   1      981.47      973.82     30.22 o 
  -5  12   1      388.77      430.32     25.24 o 
  -4  12   1     4332.15     4214.81     32.09 o 
  -3  12   1       51.38       22.20     12.30 o 
  -2  12   1      327.48      319.09     14.79 o 
  -1  12   1       86.28       60.76     12.40 o 
   0  12   1      207.01      201.75     13.37 o 
   1  12   1     1775.13     1778.67     20.72 o 
   2  12   1     1881.28     1795.77     22.05 o 
   3  12   1     1221.64     1228.03     19.94 o 
   4  12   1      784.83      722.32     23.07 o 
   5  12   1       58.61       60.51     25.47 o 
   6  12   1      448.58      445.73     24.33 o 
   7  12   1      561.13      539.88     25.11 o 
   8  12   1       64.03       49.09     36.69 o 
   9  12   1      538.57      523.99     43.57 o 
  10  12   1      189.91      200.53     38.58 o 
  11  12   1      270.88      255.10     40.48 o 
  12  12   1      637.70      721.43     51.09 o 
  13  12   1       11.21       61.42     34.28 o 
 -13  13   1      145.05      194.09     40.87 o 
 -12  13   1      259.66      253.16     44.18 o 
 -11  13   1       69.96       71.06     40.78 o 
 -10  13   1        9.57       30.63     33.84 o 
  -9  13   1       42.32       19.85     22.37 o 
  -8  13   1      161.39      118.54     24.75 o 
  -7  13   1     1357.98     1281.33     35.24 o 
  -6  13   1     2414.08     2521.24     40.89 o 
  -5  13   1       27.36       51.16     14.73 o 
  -4  13   1       29.09       32.80     13.93 o 
  -3  13   1      285.44      309.36     13.79 o 
  -2  13   1      212.82      198.19     18.52 o 
  -1  13   1      525.91      521.22     30.87 o 
   0  13   1     2322.40     2159.38     22.25 o 
   1  13   1      134.15      154.35     13.90 o 
   2  13   1        6.49        9.12     13.89 o 
   3  13   1        0.11       14.23     15.33 o 
   4  13   1     2948.88     2933.47     27.95 o 
   5  13   1      638.87      569.31     26.11 o 
   6  13   1      877.48      843.11     28.29 o 
   7  13   1       53.36       26.15     20.96 o 
   8  13   1       31.28       14.60     35.58 o 
   9  13   1       94.74      103.27     38.19 o 
  10  13   1     1186.53     1172.87    140.23 o 
  11  13   1      355.73      359.54     44.18 o 
  12  13   1      598.68      700.05     50.44 o 
 -13  14   1      408.75      463.28     80.54 o 
 -12  14   1      256.32      299.61     70.24 o 
 -11  14   1       13.52       60.34     44.53 o 
 -10  14   1       45.95       29.48     37.23 o 
  -9  14   1        4.36      -11.10     37.50 o 
  -8  14   1        2.54      -12.03     24.06 o 
  -7  14   1      428.30      424.69     28.38 o 
  -6  14   1      122.79      115.86     23.89 o 
  -5  14   1     1337.92     1418.18     34.91 o 
  -4  14   1       57.96       47.35     24.06 o 
  -3  14   1      647.49      591.12     16.69 o 
  -2  14   1      753.64      675.38     23.11 o 
  -1  14   1     1001.43      951.41     28.29 o 
   0  14   1      427.37      426.21     16.55 o 
   1  14   1      322.82      287.81     16.86 o 
   2  14   1       82.03       68.75     15.05 o 
   3  14   1       99.25       88.27     16.86 o 
   4  14   1        0.13       10.96     15.10 o 
   5  14   1      866.29      883.68     22.37 o 
   6  14   1      270.50      255.45     23.62 o 
   7  14   1      546.48      501.67     46.78 o 
   8  14   1      916.66      850.25     47.30 o 
   9  14   1        0.74       52.72     38.64 o 
  10  14   1      935.01      885.37     46.09 o 
  11  14   1        0.87       82.23     51.91 o 
  12  14   1       71.79       83.01     44.74 o 
 -12  15   1        2.95      -19.62     39.24 o 
 -11  15   1        0.11       24.71     40.53 o 
 -10  15   1      166.79      130.70     41.61 o 
  -9  15   1      214.24      262.40     43.04 o 
  -8  15   1       14.99      -12.14     24.28 o 
  -7  15   1     1271.48     1187.34     34.74 o 
  -6  15   1      100.72      121.06     24.56 o 
  -5  15   1     1431.46     1426.12     41.23 o 
  -4  15   1      592.09      591.84     26.81 o 
  -3  15   1      382.62      325.75     22.41 o 
  -2  15   1       27.90       38.55     27.36 o 
  -1  15   1       92.87      103.00     15.97 o 
   0  15   1      225.28      183.67     15.49 o 
   1  15   1     1273.38     1204.75     20.96 o 
   2  15   1       10.19       21.05     14.64 o 
   3  15   1     1287.05     1239.01     22.57 o 
   4  15   1      146.12      145.45     17.04 o 
   5  15   1     1525.11     1528.73     35.67 o 
   6  15   1      506.26      466.01     25.34 o 
   7  15   1      159.95      101.32     36.19 o 
   8  15   1      168.98      126.39     38.15 o 
   9  15   1      494.20      484.46     43.05 o 
  10  15   1       47.19       80.20     41.53 o 
  11  15   1      285.06      332.74     71.35 o 
 -11  16   1      173.69      179.85     42.26 o 
 -10  16   1      537.12      570.67     46.72 o 
  -9  16   1       99.65       93.39     35.42 o 
  -8  16   1      190.74      205.80     40.68 o 
  -7  16   1     1228.51     1211.75     35.22 o 
  -6  16   1      475.82      442.62     28.91 o 
  -5  16   1      100.57       95.56     23.44 o 
  -4  16   1       34.88       60.34     22.58 o 
  -3  16   1      343.31      322.22     22.10 o 
  -2  16   1        0.41        7.75     19.57 o 
  -1  16   1        2.10       32.71     22.06 o 
   0  16   1      619.56      644.99     22.50 o 
   1  16   1      251.25      302.69     16.48 o 
   2  16   1       66.34       53.37     24.70 o 
   3  16   1       64.11       55.71     20.11 o 
   4  16   1      249.37      249.37     21.60 o 
   5  16   1       75.81       68.14     21.92 o 
   6  16   1      100.00      113.63     31.79 o 
   7  16   1       12.03       18.70     28.30 o 
   8  16   1      133.96      116.13     30.05 o 
   9  16   1        3.08        9.76     29.93 o 
  10  16   1      102.64       82.66     43.39 o 
  11  16   1      103.79      139.84     40.78 o 
 -10  17   1       55.54       32.83     40.86 o 
  -9  17   1       52.41       62.58     39.74 o 
  -8  17   1      204.13      170.48     42.64 o 
  -7  17   1      427.61      319.27     29.16 o 
  -6  17   1      102.21      145.27     23.84 o 
  -5  17   1        0.88       29.01     22.76 o 
  -4  17   1      772.51      696.45     28.65 o 
  -3  17   1       57.89       57.93     21.20 o 
  -2  17   1        5.60       13.56     20.25 o 
  -1  17   1       61.49       77.08     19.49 o 
   0  17   1     7957.91     7778.43     76.29 o 
   1  17   1      152.89      162.68     25.41 o 
   2  17   1      235.76      201.02     30.03 o 
   3  17   1       54.11       48.70     20.19 o 
   4  17   1      620.21      607.77     24.02 o 
   5  17   1       61.05       72.23     22.76 o 
   6  17   1      651.71      560.70     34.62 o 
   7  17   1      313.71      311.46     30.23 o 
   8  17   1       12.37       28.29     28.87 o 
   9  17   1      120.81       99.82     31.03 o 
  10  17   1        1.93       13.15     31.55 o 
  -9  18   1      121.03      121.62     38.60 o 
  -8  18   1      181.94      187.08     30.90 o 
  -7  18   1      137.01      166.14     33.60 o 
  -6  18   1      374.23      341.22     26.09 o 
  -5  18   1      996.35      924.84     31.37 o 
  -4  18   1      264.26      290.29     24.51 o 
  -3  18   1      485.58      426.47     29.30 o 
  -2  18   1       44.48       67.25     29.67 o 
  -1  18   1      634.61      636.49     42.75 o 
   0  18   1      924.64     1182.94     38.37 o 
   1  18   1        0.54       -0.51     27.25 o 
   2  18   1      313.62      310.23     29.48 o 
   3  18   1       91.40       80.73     28.56 o 
   4  18   1      176.22      157.15     27.43 o 
   5  18   1       10.08       38.02     40.99 o 
   6  18   1     1041.86      935.56     36.69 o 
   7  18   1        4.60       27.84     30.48 o 
   8  18   1      289.16      253.26     34.03 o 
   9  18   1      149.34      169.71     34.39 o 
  -8  19   1      231.09      238.64     33.74 o 
  -7  19   1        5.40       42.71     31.57 o 
  -6  19   1        1.18       83.34     50.83 o 
  -5  19   1      204.93      237.34     33.87 o 
  -4  19   1       39.54       68.09     37.36 o 
  -3  19   1      460.30      453.55     33.40 o 
  -2  19   1      620.85      601.29     34.39 o 
  -1  19   1     1019.36      956.06     36.49 o 
   0  19   1      150.09      221.43     34.56 o 
   1  19   1       31.27       57.54     40.99 o 
   2  19   1       38.24       60.70     26.23 o 
   3  19   1      143.51      121.91     29.53 o 
   4  19   1       16.52       24.03     31.87 o 
   5  19   1      250.92      316.32     44.00 o 
   6  19   1      247.43      321.73     50.17 o 
   7  19   1      609.55      566.89     52.30 o 
   8  19   1      303.40      373.51     52.85 o 
  -7  20   1      395.39      431.60     48.17 o 
  -6  20   1       54.11       75.07     51.81 o 
  -5  20   1        2.71       35.51     31.82 o 
  -4  20   1      276.33      348.70     47.03 o 
  -3  20   1       83.35       79.30     37.05 o 
  -2  20   1       25.40       22.00     28.64 o 
  -1  20   1     1487.55     1544.69     45.05 o 
   0  20   1      130.94      137.67     30.45 o 
   1  20   1      273.43      306.79     37.03 o 
   2  20   1        4.45       -2.53     27.78 o 
   3  20   1      121.22      122.73     26.25 o 
   4  20   1        0.01       -7.39     43.68 o 
   5  20   1      348.88      365.84     51.78 o 
   6  20   1        0.07       85.45     52.07 o 
  -5  21   1      210.41      279.20     54.17 o 
  -4  21   1       13.02       49.47     35.03 o 
  -3  21   1      118.07      106.61     37.51 o 
  -2  21   1        7.45        7.69     30.51 o 
  -1  21   1        1.13       33.43     30.57 o 
   0  21   1        4.68       15.26     28.93 o 
   1  21   1       24.12       33.07     31.09 o 
   2  21   1        9.35       19.53     26.95 o 
   3  21   1      220.70      257.01     35.69 o 
   4  21   1        0.89       46.01     46.66 o 
   5  21   1      102.51      129.18     51.50 o 
  -2  22   1      256.23      289.74     37.04 o 
  -1  22   1      202.64      245.89     41.57 o 
   0  22   1      151.36      183.59     33.60 o 
   1  22   1      224.05      244.56     41.16 o 
 -16   0   2      907.31      790.85     73.96 o 
 -14   0   2      159.57      205.30     28.24 o 
 -12   0   2     2194.99     2042.48     53.43 o 
 -10   0   2     3158.24     3418.22     76.97 o 
  -8   0   2     3565.38     3565.91     69.02 o 
  -6   0   2     1138.24     1364.44     50.26 o 
  -4   0   2   134383.77   128532.59   2170.93 o 
   2   0   2     9702.69     9683.61     71.15 o 
   4   0   2     7626.77     6957.98     61.30 o 
   6   0   2    18167.55    19943.23    126.43 o 
   8   0   2     5436.23     5349.98     80.06 o 
  10   0   2       14.26       37.71     40.16 o 
  12   0   2       18.02       58.61     41.66 o 
  14   0   2       41.44       55.43     62.25 o 
 -16   1   2      353.27      340.93     32.32 o 
 -15   1   2      863.66      916.01     31.44 o 
 -14   1   2      629.18      546.16     23.60 o 
 -13   1   2      120.47      119.04     23.26 o 
 -12   1   2      495.49      573.52     31.48 o 
 -11   1   2      253.04      230.59     27.30 o 
 -10   1   2       41.51       69.48     25.05 o 
  -9   1   2       58.93       57.55     16.92 o 
  -8   1   2     2526.57     2161.49     27.27 o 
  -7   1   2     3608.36     4056.59     32.41 o 
  -6   1   2     3509.61     4399.03     30.49 o 
  -5   1   2     8115.99     8701.78     33.42 o 
  -4   1   2    10563.88    11075.98     78.02 o 
  -3   1   2     2518.19     2703.91     21.95 o 
   1   1   2     1030.87      912.25     95.23 o 
   2   1   2    16579.84    16584.67     75.41 o 
   3   1   2     2870.26     3074.89     19.28 o 
   4   1   2    16947.93    17495.97    104.93 o 
   5   1   2     1122.46     1108.45     22.23 o 
   6   1   2     4563.73     4404.00     96.36 o 
   7   1   2     1671.57     1756.67     41.13 o 
   8   1   2      952.74      942.20     37.99 o 
   9   1   2       42.30       53.15     25.47 o 
  10   1   2       86.23       90.82     23.55 o 
  11   1   2     1023.20     1049.96     51.03 o 
  12   1   2      370.17      322.96     28.47 o 
  13   1   2      340.20      334.21     29.39 o 
  14   1   2      649.14      673.13     29.80 o 
  15   1   2      291.17      294.99     32.67 o 
 -16   2   2       50.07       65.10     23.80 o 
 -15   2   2       32.51       44.52     24.43 o 
 -14   2   2       18.64       14.27     21.91 o 
 -13   2   2       26.30       53.61     23.81 o 
 -12   2   2      183.54      174.33     21.00 o 
 -11   2   2        6.20       10.04     19.30 o 
 -10   2   2     1912.11     1729.66     24.71 o 
  -9   2   2     2129.78     2231.15     29.64 o 
  -8   2   2      181.27      167.41     16.51 o 
  -7   2   2    12782.96    14298.02     88.65 o 
  -6   2   2        9.65       21.48     13.28 o 
  -5   2   2    23237.39    23871.97     91.39 o 
  -4   2   2      841.65      833.15     13.13 o 
  -3   2   2    30989.49    30661.95    135.96 o 
  -2   2   2     1374.36     1074.74     93.76 o 
   0   2   2     2675.49     1979.99    480.33 o 
   1   2   2      842.59      832.89     29.45 o 
   2   2   2      765.96      752.23      8.17 o 
   3   2   2      325.14      330.18     13.96 o 
   4   2   2      501.91      448.83      9.95 o 
   5   2   2      392.82      298.69      9.39 o 
   6   2   2     2172.59     2244.75     20.93 o 
   7   2   2      141.58      132.15     17.62 o 
   8   2   2      941.02      922.20     26.76 o 
   9   2   2      616.30      610.91     27.21 o 
  10   2   2     2342.16     2193.90     37.90 o 
  11   2   2      831.28      901.23     31.65 o 
  12   2   2      341.43      305.45     26.82 o 
  13   2   2       30.36       30.55     26.49 o 
  14   2   2       24.49       48.10     29.76 o 
  15   2   2      108.27       95.28     36.38 o 
 -16   3   2       20.16       59.42     31.73 o 
 -15   3   2        0.01       13.40     29.96 o 
 -14   3   2       81.43       93.49     32.19 o 
 -13   3   2        7.91       33.60     23.58 o 
 -12   3   2        0.63       16.82     22.06 o 
 -11   3   2       18.44       10.09     17.43 o 
 -10   3   2       56.31       68.82     15.56 o 
  -9   3   2     1189.77     1210.40     20.02 o 
  -8   3   2     1019.74     1008.29     17.72 o 
  -7   3   2        1.27       14.51     14.49 o 
  -6   3   2     5949.95     6606.09     36.14 o 
  -5   3   2     1614.64     1695.30     20.16 o 
  -4   3   2     1881.45     1933.88     20.20 o 
  -3   3   2     9699.08     9562.58     73.37 o 
  -2   3   2      783.05      772.90     10.28 o 
  -1   3   2      104.16      132.19     10.44 o 
   0   3   2     7870.21     7636.73     56.77 o 
   1   3   2     1925.02     1999.26     13.26 o 
   2   3   2     4374.07     4692.70     25.97 o 
   3   3   2     7357.28     7212.49     57.84 o 
   4   3   2     5221.61     5292.58     24.06 o 
   5   3   2     1171.83     1113.75     25.45 o 
   6   3   2      129.31      114.31      8.68 o 
   7   3   2       19.33       13.52     11.22 o 
   8   3   2      848.54      867.11     23.97 o 
   9   3   2      306.85      260.33     23.46 o 
  10   3   2       59.91       50.49     24.26 o 
  11   3   2      412.12      346.66     29.25 o 
  12   3   2      114.33      163.43     26.49 o 
  13   3   2      123.75      114.35     27.28 o 
  14   3   2        5.80       30.02     39.47 o 
  15   3   2       89.85      125.98     42.05 o 
 -16   4   2       11.40      -13.44     33.97 o 
 -15   4   2      126.96      165.95     38.48 o 
 -14   4   2      102.36      169.73     37.98 o 
 -13   4   2      490.49      456.34     41.40 o 
 -12   4   2       10.54       26.83     17.61 o 
 -11   4   2       29.40       33.35     17.07 o 
 -10   4   2      382.51      354.54     18.13 o 
  -9   4   2      244.38      257.67     16.28 o 
  -8   4   2        5.82       27.66     11.28 o 
  -7   4   2        0.75       10.89     10.05 o 
  -6   4   2       54.53       78.80      9.12 o 
  -5   4   2      268.82      265.91     13.19 o 
  -4   4   2     3077.24     2863.39     18.24 o 
  -3   4   2     1078.09     1118.74     19.46 o 
  -2   4   2     7401.81     7303.25     42.52 o 
  -1   4   2     8938.37     8815.69     22.87 o 
   0   4   2    19917.95    19530.80     92.22 o 
   1   4   2     3130.83     3179.39     21.99 o 
   2   4   2     6604.71     6707.84     36.38 o 
   3   4   2     5128.73     5062.96     41.02 o 
   4   4   2        4.72       40.77      6.93 o 
   5   4   2       57.50       50.10      7.73 o 
   6   4   2     5587.83     5860.11     46.67 o 
   7   4   2      419.62      411.22     31.29 o 
   8   4   2     1235.84     1188.03     25.82 o 
   9   4   2       28.10       22.54     24.56 o 
  10   4   2      642.60      572.33     25.61 o 
  11   4   2      493.10      476.45     30.05 o 
  12   4   2        0.14        4.01     25.01 o 
  13   4   2       81.81       68.43     37.35 o 
  14   4   2      231.13      274.30     40.73 o 
  15   4   2      100.13      146.51     39.19 o 
 -16   5   2        8.63       25.77     43.99 o 
 -15   5   2      433.02      452.19     43.22 o 
 -14   5   2        0.51       55.18     40.56 o 
 -13   5   2        3.19       25.91     35.64 o 
 -12   5   2      281.50      304.70     19.22 o 
 -11   5   2        6.53       23.52     15.58 o 
 -10   5   2     1610.09     1511.11     49.84 o 
  -9   5   2       10.50       13.65     13.29 o 
  -8   5   2      655.21      630.87     24.18 o 
  -7   5   2     1836.69     1882.71     18.76 o 
  -6   5   2      633.84      614.37     13.60 o 
  -5   5   2      405.47      397.78     13.65 o 
  -4   5   2      265.56      225.98     12.34 o 
  -3   5   2     3991.53     4002.74     22.42 o 
  -2   5   2    14152.85    14170.30    134.70 o 
  -1   5   2     9617.63     9880.94     25.47 o 
   0   5   2     3194.87     3560.03     31.19 o 
   1   5   2      742.14      799.19     11.18 o 
   2   5   2      326.78      390.52     11.13 o 
   3   5   2      178.85      138.95      8.28 o 
   4   5   2      519.82      529.40      9.25 o 
   5   5   2      555.51      615.19     13.52 o 
   6   5   2     3562.89     3538.02     36.41 o 
   7   5   2      103.27      143.80     14.16 o 
   8   5   2       62.54       92.33     21.48 o 
   9   5   2      217.77      222.54     21.17 o 
  10   5   2      277.85      274.67     23.91 o 
  11   5   2      180.93      208.75     40.89 o 
  12   5   2      546.11      546.23     30.23 o 
  13   5   2     1099.88     1197.13     56.62 o 
  14   5   2      464.32      502.39     49.48 o 
  15   5   2      805.62      833.02     54.55 o 
 -16   6   2      511.74      472.84     50.56 o 
 -15   6   2        8.89        8.87     40.13 o 
 -14   6   2       75.57      118.87     39.34 o 
 -13   6   2        5.44       28.51     24.04 o 
 -12   6   2        0.02        9.67     23.41 o 
 -11   6   2      838.25      730.04     20.87 o 
 -10   6   2      453.94      473.54     17.48 o 
  -9   6   2        0.57       -1.00     11.85 o 
  -8   6   2     3211.52     3253.21     40.49 o 
  -7   6   2       63.21       46.82      7.25 o 
  -6   6   2       39.51       46.38     16.19 o 
  -5   6   2       14.96       12.81      8.60 o 
  -4   6   2     3642.26     3865.66     20.49 o 
  -3   6   2     5807.83     5840.65     80.12 o 
  -2   6   2       79.93       61.71     11.66 o 
  -1   6   2     1595.75     1369.76     20.72 o 
   0   6   2     5148.66     5404.84     28.57 o 
   1   6   2     1501.62     1772.47     15.75 o 
   2   6   2     7388.72     7203.97     32.28 o 
   3   6   2     2939.89     3249.36     31.91 o 
   4   6   2      646.04      540.30     10.03 o 
   5   6   2     1703.76     1881.00     16.56 o 
   6   6   2       20.81        9.67      8.97 o 
   7   6   2        6.01       22.98     13.48 o 
   8   6   2     1579.63     1694.55     26.67 o 
   9   6   2      783.45      792.18     27.20 o 
  10   6   2     3051.53     3054.44     39.22 o 
  11   6   2       22.82       30.59     21.86 o 
  12   6   2      168.97      160.12     42.58 o 
  13   6   2       35.34       68.65     39.76 o 
  14   6   2       36.32       54.69     43.00 o 
  15   6   2       48.13       55.93     42.63 o 
 -16   7   2       13.18       21.06     39.59 o 
 -15   7   2       10.45       24.21     46.77 o 
 -14   7   2     1196.45     1189.56     54.44 o 
 -13   7   2      568.61      477.79     30.39 o 
 -12   7   2        1.80      -11.25     22.51 o 
 -11   7   2     1027.34      935.75     31.36 o 
 -10   7   2     7373.68     7016.38     64.87 o 
  -9   7   2     1172.26     1167.85     16.44 o 
  -8   7   2      507.27      474.54     23.49 o 
  -7   7   2      363.81      292.57     14.68 o 
  -6   7   2       86.75       78.60     12.31 o 
  -5   7   2     2132.85     2328.33     17.91 o 
  -4   7   2     1895.15     2211.06     16.91 o 
  -3   7   2     1773.91     1928.50     19.16 o 
  -2   7   2     2705.20     2995.54     23.51 o 
  -1   7   2      635.70      774.98     10.62 o 
   0   7   2     1068.34      996.99     11.72 o 
   1   7   2      983.91     1017.67     18.59 o 
   2   7   2    12422.36    13108.71     84.93 o 
   3   7   2     8997.44     8999.46     52.51 o 
   4   7   2        6.17       23.71     12.96 o 
   5   7   2     1118.75     1130.68     14.67 o 
   6   7   2     3470.38     3315.76     26.61 o 
   7   7   2       10.83       13.28     12.11 o 
   8   7   2     1309.77     1302.28     21.49 o 
   9   7   2     4996.96     4844.78    125.63 o 
  10   7   2      328.48      366.51     27.48 o 
  11   7   2     1752.61     1593.41     49.34 o 
  12   7   2        1.30        8.59     32.94 o 
  13   7   2       74.73      106.90     37.65 o 
  14   7   2      504.37      640.98     79.04 o 
 -15   8   2       46.03       28.85     61.32 o 
 -14   8   2      173.27      122.50     48.08 o 
 -13   8   2     1563.08     1621.02     82.30 o 
 -12   8   2       63.76       63.01     24.68 o 
 -11   8   2     2735.72     2708.69     44.76 o 
 -10   8   2       45.49       31.08     24.34 o 
  -9   8   2     1638.85     1474.13     33.75 o 
  -8   8   2       16.90       14.75      5.99 o 
  -7   8   2      528.90      552.61     13.36 o 
  -6   8   2      681.93      612.30     14.03 o 
  -5   8   2     2016.35     1697.15     26.48 o 
  -4   8   2     1243.54     1109.17     19.47 o 
  -3   8   2      340.37      481.49      9.77 o 
  -2   8   2    20584.77    21244.78    182.46 o 
  -1   8   2     2106.77     2165.57     13.62 o 
   0   8   2     2611.88     2989.43     25.70 o 
   1   8   2      187.72      184.05     12.67 o 
   2   8   2      366.66      315.80     14.59 o 
   3   8   2     2676.20     3471.67     38.77 o 
   4   8   2     1830.54     1896.99     22.95 o 
   5   8   2      772.84      727.56     19.84 o 
   6   8   2       57.74       52.53     11.73 o 
   7   8   2     1770.96     1702.93     22.33 o 
   8   8   2     1448.23     1410.16     22.27 o 
   9   8   2     4773.55     4756.51     56.00 o 
  10   8   2        9.86        1.39     39.57 o 
  11   8   2      171.99      170.65     58.06 o 
  12   8   2       69.03       47.16     30.07 o 
  13   8   2      453.67      497.86     46.62 o 
  14   8   2       44.24       55.88     42.92 o 
 -15   9   2     1531.08     1624.09     66.87 o 
 -14   9   2      206.91      248.93     43.44 o 
 -13   9   2      321.45      307.52     42.71 o 
 -12   9   2        3.48       13.57     24.06 o 
 -11   9   2      153.76      180.27     24.77 o 
 -10   9   2      487.43      451.45     29.08 o 
  -9   9   2      245.16      212.42     23.55 o 
  -8   9   2     2373.92     2388.09     47.73 o 
  -7   9   2      775.82      833.57     27.99 o 
  -6   9   2      918.51      913.70     26.27 o 
  -5   9   2      804.46      791.14     13.49 o 
  -4   9   2      445.99      483.60     11.23 o 
  -3   9   2     6285.80     6750.18     54.22 o 
  -2   9   2      247.02      223.17     20.53 o 
  -1   9   2      680.97      809.11     13.42 o 
   0   9   2        9.00       -2.15      8.17 o 
   1   9   2     7782.95     7817.65     37.47 o 
   2   9   2      769.05      816.82     17.36 o 
   3   9   2       83.56      142.17     14.25 o 
   4   9   2     1453.44     1398.54     22.36 o 
   5   9   2     1278.98     1191.98     33.73 o 
   6   9   2      602.00      621.44     28.11 o 
   7   9   2     2183.74     2094.03     39.74 o 
   8   9   2     1429.06     1370.54     37.70 o 
   9   9   2     5797.25     5928.69    108.78 o 
  10   9   2        0.98       10.55     38.32 o 
  11   9   2      232.31      292.51     35.49 o 
  12   9   2       59.09       53.02     33.21 o 
  13   9   2        7.15       32.08     41.43 o 
  14   9   2       19.88        4.50     41.03 o 
 -15  10   2      103.69      112.80     40.93 o 
 -14  10   2       79.18      101.13     47.89 o 
 -13  10   2       15.30       26.37     35.83 o 
 -12  10   2      553.86      493.70     44.89 o 
 -11  10   2       56.23       45.25     26.90 o 
 -10  10   2     1032.08     1053.18     33.83 o 
  -9  10   2       70.31       66.01     23.56 o 
  -8  10   2      121.00      141.48     22.29 o 
  -7  10   2     2145.08     2124.96     36.52 o 
  -6  10   2      563.33      597.77     25.17 o 
  -5  10   2     7607.41     7612.80     54.43 o 
  -4  10   2        6.95       16.96      9.79 o 
  -3  10   2      986.63      892.02     13.40 o 
  -2  10   2     3651.65     3733.66     28.71 o 
  -1  10   2     2078.89     2013.02     24.85 o 
   0  10   2     1398.71     1315.99     19.36 o 
   1  10   2     4262.73     4149.81     28.22 o 
   2  10   2      960.19     1108.73     17.44 o 
   3  10   2       46.69       26.93     10.63 o 
   4  10   2        9.51        0.94     10.46 o 
   5  10   2       56.91       86.53     17.39 o 
   6  10   2      248.64      242.05     29.76 o 
   7  10   2      606.03      616.99     23.15 o 
   8  10   2     1012.53      943.56     46.69 o 
   9  10   2     1022.97     1040.33     48.94 o 
  10  10   2      644.70      611.16     45.90 o 
  11  10   2        9.18       23.83     30.74 o 
  12  10   2      138.23      106.72     32.36 o 
  13  10   2      302.48      299.17     43.24 o 
 -14  11   2       25.57       72.25     46.95 o 
 -13  11   2        3.79        9.46     36.85 o 
 -12  11   2      103.70       72.55     44.30 o 
 -11  11   2        7.98       20.80     24.39 o 
 -10  11   2       66.42       69.83     36.18 o 
  -9  11   2     1336.61     1237.27     34.07 o 
  -8  11   2      426.24      400.52     26.46 o 
  -7  11   2       77.79       49.32     23.66 o 
  -6  11   2      722.30      747.88     28.03 o 
  -5  11   2       79.49       61.15     18.22 o 
  -4  11   2        0.22        6.30      6.92 o 
  -3  11   2        0.16        4.48      7.67 o 
  -2  11   2      344.32      392.76     21.76 o 
  -1  11   2       48.57       55.37     11.20 o 
   0  11   2      222.15      187.91     14.74 o 
   1  11   2      350.94      341.54     14.92 o 
   2  11   2       88.30      129.57     14.74 o 
   3  11   2     1145.27     1166.78     22.02 o 
   4  11   2      815.60      838.66     20.59 o 
   5  11   2      389.38      367.13     20.13 o 
   6  11   2      189.30      147.73     19.41 o 
   7  11   2       16.62       25.65     17.38 o 
   8  11   2      219.58      239.08     36.48 o 
   9  11   2       39.07       74.86     33.88 o 
  10  11   2       50.86       50.71     35.95 o 
  11  11   2        4.10       72.20     39.35 o 
  12  11   2      411.34      465.72     41.73 o 
  13  11   2        8.08       35.51     37.52 o 
 -14  12   2      326.94      373.27     44.69 o 
 -13  12   2      131.80      180.27     44.56 o 
 -12  12   2      390.90      403.94     43.33 o 
 -11  12   2      649.03      633.48     58.90 o 
 -10  12   2       12.61        6.18     24.76 o 
  -9  12   2     1130.66     1073.11     33.13 o 
  -8  12   2       82.86       44.83     25.12 o 
  -7  12   2     2465.76     2492.86     41.48 o 
  -6  12   2     1048.02      993.05     30.18 o 
  -5  12   2      207.06      199.32     31.77 o 
  -4  12   2      638.87      646.39     31.27 o 
  -3  12   2      574.44      562.41     12.44 o 
  -2  12   2       38.62       39.98     10.96 o 
  -1  12   2      420.61      465.38     13.34 o 
   0  12   2      392.23      434.33     14.79 o 
   1  12   2      100.04       85.73     13.18 o 
   2  12   2       74.14       72.54     14.37 o 
   3  12   2       18.84       21.37     14.87 o 
   4  12   2        2.42        0.66     17.26 o 
   5  12   2      143.44      151.48     19.25 o 
   6  12   2        5.33        6.34     18.34 o 
   7  12   2      232.41      242.80     34.96 o 
   8  12   2     1153.12     1057.44     45.04 o 
   9  12   2      419.39      430.42     41.27 o 
  10  12   2       64.48      122.14     37.39 o 
  11  12   2      615.43      590.53     47.34 o 
  12  12   2        9.90       21.80     33.73 o 
  13  12   2      180.39      221.99     37.34 o 
 -13  13   2       60.88       98.85     46.33 o 
 -12  13   2      109.42      111.53     44.20 o 
 -11  13   2      354.14      343.97     57.16 o 
 -10  13   2      569.33      534.19     30.60 o 
  -9  13   2       42.17       27.61     24.09 o 
  -8  13   2      552.00      561.40     30.69 o 
  -7  13   2       10.58       18.86     24.13 o 
  -6  13   2      975.41      991.37     32.64 o 
  -5  13   2       99.27      116.48     12.53 o 
  -4  13   2      109.37      125.57     10.09 o 
  -3  13   2      220.74      238.12     17.86 o 
  -2  13   2       50.99       49.36     10.88 o 
  -1  13   2      149.45      178.43     14.24 o 
   0  13   2     3439.38     3540.66     27.77 o 
   1  13   2     1470.20     1476.48     21.24 o 
   2  13   2     1827.64     1839.99     33.06 o 
   3  13   2       15.78        2.94     15.64 o 
   4  13   2     4160.56     4024.57     71.05 o 
   5  13   2      173.19      191.71     20.42 o 
   6  13   2      177.53      140.02     20.10 o 
   7  13   2       65.76       59.97     32.67 o 
   8  13   2       70.72      100.58     33.93 o 
   9  13   2       31.49       62.24     37.50 o 
  10  13   2      186.57      281.86     40.71 o 
  11  13   2       72.22      179.13     43.65 o 
  12  13   2        0.05       24.30     33.81 o 
 -13  14   2      236.23      275.74     44.66 o 
 -12  14   2      276.88      336.98     88.90 o 
 -11  14   2      113.11      124.63     43.09 o 
 -10  14   2       58.02       38.12     37.03 o 
  -9  14   2       23.43       18.21     23.73 o 
  -8  14   2       10.13      -11.29     23.95 o 
  -7  14   2      671.82      570.73     29.96 o 
  -6  14   2     1366.47     1384.98     35.48 o 
  -5  14   2      270.53      294.59     25.78 o 
  -4  14   2      503.22      504.42     28.38 o 
  -3  14   2      355.08      358.69     23.58 o 
  -2  14   2      798.98      672.07     15.68 o 
  -1  14   2     3669.24     3631.12     35.57 o 
   0  14   2     5932.57     5880.36     45.29 o 
   1  14   2     2698.76     2596.09     26.25 o 
   2  14   2     2231.18     2209.92     25.61 o 
   3  14   2     1816.66     1692.67     36.17 o 
   4  14   2        0.04       10.94     17.50 o 
   5  14   2       21.04       70.47     22.43 o 
   6  14   2       42.94       90.62     28.36 o 
   7  14   2      585.89      505.50     32.05 o 
   8  14   2      480.44      494.71     39.74 o 
   9  14   2       27.89       76.81     36.96 o 
  10  14   2        9.85       38.93     50.42 o 
  11  14   2      353.47      472.70     49.33 o 
  12  14   2      188.22      239.64     38.55 o 
 -12  15   2      284.22      326.49     45.25 o 
 -11  15   2      253.50      299.64     42.07 o 
 -10  15   2      147.03      109.30     40.97 o 
  -9  15   2       64.05       53.61     27.00 o 
  -8  15   2        0.58       11.47     26.20 o 
  -7  15   2     1868.61     1784.68     43.34 o 
  -6  15   2     1113.13     1129.47     35.08 o 
  -5  15   2      488.97      458.29     28.88 o 
  -4  15   2        6.12       -5.47     24.58 o 
  -3  15   2     2295.02     2145.18     33.29 o 
  -2  15   2      338.73      344.48     28.68 o 
  -1  15   2      455.53      501.28     29.32 o 
   0  15   2     1443.95     1460.55     22.21 o 
   1  15   2      313.24      336.03     16.22 o 
   2  15   2     2169.75     2129.46     27.50 o 
   3  15   2     1439.85     1519.24     23.82 o 
   4  15   2      724.66      741.88     20.31 o 
   5  15   2      738.09      729.90     21.31 o 
   6  15   2      414.16      451.79     31.41 o 
   7  15   2      867.77      852.15     38.17 o 
   8  15   2        0.74       44.94     27.63 o 
   9  15   2        0.61      -13.60     27.87 o 
  10  15   2      574.11      611.41     37.13 o 
  11  15   2      288.73      425.80    101.32 o 
 -11  16   2      117.63      139.90     41.69 o 
 -10  16   2       62.43       48.95     39.30 o 
  -9  16   2       57.21       14.74     37.16 o 
  -8  16   2       22.23       15.89     25.26 o 
  -7  16   2       60.00       79.22     25.21 o 
  -6  16   2        5.67       12.62     23.81 o 
  -5  16   2      144.87      203.43     26.65 o 
  -4  16   2       32.26        1.31     23.01 o 
  -3  16   2      859.87      815.94     27.00 o 
  -2  16   2        3.13        0.47     21.37 o 
  -1  16   2     3439.69     3292.56     46.96 o 
   0  16   2      676.96      685.56     28.74 o 
   1  16   2        4.08       38.22     18.38 o 
   2  16   2       93.04      100.97     15.49 o 
   3  16   2       69.83       56.48     19.86 o 
   4  16   2      228.47      218.66     21.04 o 
   5  16   2      580.46      589.31     33.42 o 
   6  16   2     1773.73     1709.60     43.80 o 
   7  16   2       88.94      109.96     27.67 o 
   8  16   2      199.36      225.84     31.73 o 
   9  16   2      180.47      229.61     32.20 o 
  10  16   2       22.20       23.07     32.04 o 
 -11  17   2        1.27        1.64     46.40 o 
 -10  17   2      159.62      189.09     43.62 o 
  -9  17   2        1.86       -7.12     36.86 o 
  -8  17   2       35.96       49.33     35.01 o 
  -7  17   2      139.14      149.16     26.19 o 
  -6  17   2      124.51      116.67     26.13 o 
  -5  17   2       86.93      121.86     24.97 o 
  -4  17   2      582.12      579.44     27.51 o 
  -3  17   2       14.43       40.62     22.69 o 
  -2  17   2        9.34       21.41     19.85 o 
  -1  17   2      278.80      338.36     25.29 o 
   0  17   2     2097.35     2054.26     38.03 o 
   1  17   2       29.15       43.19     25.17 o 
   2  17   2      323.79      312.76     27.51 o 
   3  17   2        1.66       -7.73     25.57 o 
   4  17   2      228.31      207.34     20.93 o 
   5  17   2      892.78      888.95     34.69 o 
   6  17   2      342.15      347.94     31.43 o 
   7  17   2      369.45      334.04     34.53 o 
   8  17   2      121.99      163.41     32.80 o 
   9  17   2       81.54      130.69     31.43 o 
 -10  18   2        4.40       14.41     42.33 o 
  -9  18   2        0.03      -10.66     41.36 o 
  -8  18   2      122.87      123.41     35.71 o 
  -7  18   2      297.64      361.40     49.99 o 
  -6  18   2      129.09      149.90     25.78 o 
  -5  18   2       15.02       50.19     24.07 o 
  -4  18   2      362.42      358.97     26.85 o 
  -3  18   2      130.95      151.51     24.66 o 
  -2  18   2     1673.54     1727.39     42.20 o 
  -1  18   2      116.93      115.01     32.50 o 
   0  18   2      727.84      783.30     30.88 o 
   1  18   2       43.19       60.69     25.73 o 
   2  18   2       42.90       42.95     24.27 o 
   3  18   2       98.28       68.75     26.18 o 
   4  18   2      533.44      509.91     41.86 o 
   5  18   2       83.55      111.47     45.39 o 
   6  18   2      245.04      261.28     49.70 o 
   7  18   2        6.16       36.05     43.19 o 
   8  18   2      188.39      172.39     30.50 o 
  -9  19   2       35.00       80.90     47.15 o 
  -8  19   2        8.00       54.42     29.17 o 
  -7  19   2       57.17       62.84     33.39 o 
  -6  19   2        6.71       35.94     26.18 o 
  -5  19   2        9.53       54.27     33.99 o 
  -4  19   2       17.49       24.20     33.58 o 
  -3  19   2       11.19        9.24     28.84 o 
  -2  19   2      191.46      175.78     32.58 o 
  -1  19   2       33.18       35.98     27.96 o 
   0  19   2       53.39       80.98     31.46 o 
   1  19   2      189.30      244.60     27.72 o 
   2  19   2       18.77        8.65     26.30 o 
   3  19   2      100.13      100.30     24.28 o 
   4  19   2        8.85        9.03     36.37 o 
   5  19   2      321.58      349.62     51.02 o 
   6  19   2        0.02       20.23     38.05 o 
   7  19   2        0.02       37.06     43.72 o 
  -7  20   2        4.88       43.59     51.07 o 
  -6  20   2      335.45      334.16     37.31 o 
  -5  20   2      115.21      125.55     33.42 o 
  -4  20   2      429.88      440.01     37.18 o 
  -3  20   2      398.92      416.17     41.48 o 
  -2  20   2        6.01       -8.24     37.38 o 
  -1  20   2     1113.41     1013.44     38.06 o 
   0  20   2       48.94       48.47     40.31 o 
   1  20   2      200.55      205.04     35.57 o 
   2  20   2      149.40      132.83     26.95 o 
   3  20   2       96.97       73.98     31.13 o 
   4  20   2      448.88      466.73     51.51 o 
   5  20   2       22.56       42.68     42.43 o 
   6  20   2       47.85       69.32     48.13 o 
  -5  21   2       53.02       73.06     31.82 o 
  -4  21   2       49.55       62.15     37.03 o 
  -3  21   2      185.37      239.99     38.65 o 
  -2  21   2        2.61       26.29     35.48 o 
  -1  21   2      125.59      128.04     33.19 o 
   0  21   2        3.26       20.93     40.40 o 
   1  21   2      155.63      215.81     29.23 o 
   2  21   2       56.84       54.16     30.34 o 
   3  21   2        1.38       -4.00     30.57 o 
   4  21   2      838.61      966.48     49.43 o 
  -2  22   2      189.29      234.41     42.68 o 
  -1  22   2      145.97      137.03     32.75 o 
   0  22   2      102.20      104.14     33.52 o 
   1  22   2      105.40       91.21     43.23 o 
 -17   0   3       33.03       61.80     58.83 o 
 -15   0   3      313.81      246.44     30.10 o 
 -13   0   3     3279.97     2979.62     59.07 o 
 -11   0   3     8902.25     8360.88     88.18 o 
  -9   0   3     1491.40     1253.72     33.39 o 
  -7   0   3     9307.07     9399.40     65.53 o 
  -5   0   3    16437.60    16892.33    140.75 o 
  -3   0   3    11683.81    11805.25     44.65 o 
  -1   0   3     4886.65     4766.06   1198.03 o 
   1   0   3    28590.92    28634.10    292.92 o 
   3   0   3     1720.33     1909.79     39.01 o 
   5   0   3     6265.59     6404.64     74.45 o 
   7   0   3      525.56      605.85     39.40 o 
   9   0   3     3886.40     3842.05     76.65 o 
  11   0   3       26.39       73.07     43.24 o 
  13   0   3      435.58      459.45     40.53 o 
  15   0   3        2.87      -13.04     41.34 o 
 -17   1   3       10.24       -1.42     36.81 o 
 -16   1   3      307.49      289.19     27.47 o 
 -15   1   3      249.13      238.89     23.61 o 
 -14   1   3       41.60       77.18     20.77 o 
 -13   1   3      305.59      293.71     21.58 o 
 -12   1   3      281.66      291.98     29.93 o 
 -11   1   3      107.88       81.67     25.15 o 
 -10   1   3      791.39      782.34     23.59 o 
  -9   1   3      190.86      157.98     17.94 o 
  -8   1   3     1590.54     1460.28     24.11 o 
  -7   1   3    34503.59    37365.40    159.72 o 
  -6   1   3     6441.24     6697.71     32.29 o 
  -5   1   3    11757.01    12266.35     81.20 o 
  -4   1   3    18634.79    18499.33    134.86 o 
  -3   1   3       54.92       70.18      5.23 o 
  -2   1   3     1943.87     1590.79    128.73 o 
  -1   1   3     9267.95     9460.36    167.09 o 
   0   1   3     9815.10     9179.84    459.51 o 
   1   1   3      497.89      517.63     10.23 o 
   2   1   3     7836.63     7733.56     33.53 o 
   3   1   3     3168.29     3060.43     18.64 o 
   4   1   3      114.41      106.75      6.42 o 
   5   1   3      956.60      978.58     18.75 o 
   6   1   3     4172.28     4270.39     47.73 o 
   7   1   3      181.44      200.72     25.76 o 
   8   1   3      566.84      606.44     31.02 o 
   9   1   3     3406.53     3409.55     56.64 o 
  10   1   3      200.10      198.21     29.97 o 
  11   1   3      103.96      153.57     25.43 o 
  12   1   3        0.72       36.09     25.78 o 
  13   1   3       18.84       16.28     46.23 o 
  14   1   3       20.38       33.55     27.07 o 
  15   1   3       12.64       26.41     29.55 o 
 -17   2   3      299.99      308.96     34.22 o 
 -16   2   3      225.36      166.77     27.00 o 
 -15   2   3        0.55      -10.34     30.59 o 
 -14   2   3        0.01        6.96     21.27 o 
 -13   2   3     1625.09     1516.00     31.76 o 
 -12   2   3     1419.15     1361.37     29.20 o 
 -11   2   3     1555.00     1567.76     29.40 o 
 -10   2   3     5704.89     5792.46     45.52 o 
  -9   2   3      233.67      217.73     18.06 o 
  -8   2   3     4372.39     4688.62     36.15 o 
  -7   2   3    19389.63    21176.33    119.06 o 
  -6   2   3      610.41      522.90     16.54 o 
  -5   2   3     1490.77     1549.47     19.47 o 
  -4   2   3      385.06      402.20     10.31 o 
  -3   2   3      438.67      380.39      6.55 o 
  -2   2   3    22556.96    20379.95    758.01 o 
  -1   2   3     4407.07     3785.67    226.43 o 
   0   2   3     2229.58     2255.90     44.06 o 
   1   2   3    13569.91    13372.58     58.60 o 
   2   2   3     5345.53     5627.76     22.73 o 
   3   2   3     5521.21     5060.71     32.04 o 
   4   2   3      324.45      317.06      8.85 o 
   5   2   3      645.98      695.33     14.65 o 
   6   2   3        0.64       -4.49      9.07 o 
   7   2   3     1832.50     1910.43     35.45 o 
   8   2   3      144.55      128.68     22.59 o 
   9   2   3     1502.87     1465.71     34.44 o 
  10   2   3        2.23       -2.72     25.53 o 
  11   2   3      364.62      370.95     30.51 o 
  12   2   3       73.16       67.67     28.76 o 
  13   2   3      138.82      111.45     30.11 o 
  14   2   3      104.51      153.43     30.13 o 
  15   2   3       32.07       46.23     36.04 o 
 -17   3   3      107.58      110.64     26.80 o 
 -16   3   3       87.74      112.35     32.58 o 
 -15   3   3        0.06       -6.30     34.70 o 
 -14   3   3       20.51       24.15     34.91 o 
 -13   3   3       79.81      127.16     21.47 o 
 -12   3   3      315.14      360.04     19.75 o 
 -11   3   3      964.53      913.84     21.74 o 
 -10   3   3       16.18       25.39     18.80 o 
  -9   3   3      811.88      850.93     22.17 o 
  -8   3   3     1624.06     1566.29     24.18 o 
  -7   3   3     2834.54     3295.60     36.85 o 
  -6   3   3       23.36       -1.99     13.06 o 
  -5   3   3      270.97      201.28     10.89 o 
  -4   3   3     1192.58     1346.37     24.78 o 
  -3   3   3     4862.69     5158.55     31.98 o 
  -2   3   3      721.39      749.85      7.69 o 
  -1   3   3   128587.95   101983.41    330.06 o 
   0   3   3    68320.98    61435.95    267.60 o 
   1   3   3    16382.08    16642.04     87.84 o 
   2   3   3       25.69       19.77      9.06 o 
   3   3   3       58.26       89.63     10.11 o 
   4   3   3       60.28       61.22      8.55 o 
   5   3   3      519.69      381.99      9.99 o 
   6   3   3     1523.10     1562.26     19.56 o 
   7   3   3      174.58      184.96     21.94 o 
   8   3   3      254.46      252.83     24.75 o 
   9   3   3        2.02        5.34     24.16 o 
  10   3   3      234.61      223.78     27.44 o 
  11   3   3       54.78       41.71     27.05 o 
  12   3   3      826.49      826.85     33.84 o 
  13   3   3      353.08      415.87     31.94 o 
  14   3   3      467.23      494.79     44.71 o 
  15   3   3       88.44       96.70     40.59 o 
 -16   4   3        1.66        8.59     43.38 o 
 -15   4   3       45.64       53.28     32.59 o 
 -14   4   3       20.57       55.48     38.85 o 
 -13   4   3       22.93       35.30     23.05 o 
 -12   4   3       44.95       40.11     16.92 o 
 -11   4   3      489.17      473.76     18.20 o 
 -10   4   3       23.10       28.60     14.12 o 
  -9   4   3       30.48       22.06     12.51 o 
  -8   4   3       72.96       99.15     15.56 o 
  -7   4   3       13.83       49.32     14.34 o 
  -6   4   3     3335.05     3527.91     27.71 o 
  -5   4   3     4181.20     4381.63     23.58 o 
  -4   4   3      526.36      479.69     10.79 o 
  -3   4   3       76.16       45.23      4.24 o 
  -2   4   3    14625.67    14735.98    143.97 o 
  -1   4   3     1829.05     1986.03     14.24 o 
   0   4   3     6633.08     6587.68     18.67 o 
   1   4   3       74.03       15.89      9.21 o 
   2   4   3      957.93     1036.12     14.27 o 
   3   4   3     6417.24     6425.06     36.72 o 
   4   4   3      905.85      912.95     10.50 o 
   5   4   3        1.80        7.67      8.34 o 
   6   4   3      111.42      130.30     10.62 o 
   7   4   3      441.51      462.11     17.73 o 
   8   4   3     1200.43     1082.63     29.76 o 
   9   4   3     2659.50     2619.80     40.98 o 
  10   4   3      479.47      440.69     29.02 o 
  11   4   3      272.21      277.61     28.35 o 
  12   4   3      165.64      195.83     28.01 o 
  13   4   3      291.25      302.04     44.03 o 
  14   4   3       34.08       37.51     41.73 o 
  15   4   3      464.54      530.55     49.89 o 
 -16   5   3       17.59       26.28     44.86 o 
 -15   5   3       62.51       44.67     31.72 o 
 -14   5   3       37.51       43.16     39.14 o 
 -13   5   3      138.63      155.25     25.56 o 
 -12   5   3       70.78       63.27     16.88 o 
 -11   5   3     1226.99     1162.93     25.21 o 
 -10   5   3      502.01      513.81     36.35 o 
  -9   5   3      475.70      502.13     14.66 o 
  -8   5   3     5482.26     5406.08     43.57 o 
  -7   5   3     1506.30     1606.87     41.51 o 
  -6   5   3     1340.66     1494.70     20.41 o 
  -5   5   3     1029.39      946.01     13.26 o 
  -4   5   3     7658.36     7786.77     25.49 o 
  -3   5   3     5625.11     5791.46     72.31 o 
  -2   5   3     2143.81     2033.21     24.50 o 
  -1   5   3     1285.93     1415.69     14.62 o 
   0   5   3      667.16      647.94     14.03 o 
   1   5   3    10695.21    10928.95     43.45 o 
   2   5   3    23355.95    22429.12    137.83 o 
   3   5   3    19362.69    20596.30     77.47 o 
   4   5   3     2798.34     2549.48     86.07 o 
   5   5   3     5527.71     5536.68     52.13 o 
   6   5   3     1262.65     1410.37     18.20 o 
   7   5   3      289.60      306.09     13.10 o 
   8   5   3     1059.13      980.56     29.83 o 
   9   5   3        1.81       11.37     23.03 o 
  10   5   3     1002.36     1026.19     33.04 o 
  11   5   3       85.42      100.95     26.34 o 
  12   5   3       22.16       52.04     39.81 o 
  13   5   3        1.42       55.77     39.21 o 
  14   5   3       72.72       95.14     38.53 o 
 -16   6   3        1.95       -8.26     46.86 o 
 -15   6   3      430.91      353.65     40.42 o 
 -14   6   3      309.21      305.13     29.69 o 
 -13   6   3       19.29       24.84     23.13 o 
 -12   6   3      360.09      374.97     28.06 o 
 -11   6   3     1264.88     1142.67     22.21 o 
 -10   6   3     2149.67     2113.98     24.87 o 
  -9   6   3     2345.99     2360.98     45.60 o 
  -8   6   3      333.33      314.97     14.13 o 
  -7   6   3      247.10      300.16     20.31 o 
  -6   6   3     3576.93     3739.65     36.81 o 
  -5   6   3      534.70      666.67     18.37 o 
  -4   6   3       55.21       71.31      7.70 o 
  -3   6   3     2540.79     2362.43     26.86 o 
  -2   6   3      416.93      493.53     12.83 o 
  -1   6   3     6398.28     6724.66     23.56 o 
   0   6   3       13.08       43.90      9.80 o 
   1   6   3     8311.12     8657.31     50.79 o 
   2   6   3     1001.29     1189.03     20.79 o 
   3   6   3        4.09       24.28      8.32 o 
   4   6   3        0.54        2.95      7.73 o 
   5   6   3     2498.88     2455.00     16.84 o 
   6   6   3      343.02      353.22     10.97 o 
   7   6   3      185.51      206.69     18.65 o 
   8   6   3     3157.52     3185.62     36.65 o 
   9   6   3      233.35      237.94     22.23 o 
  10   6   3      246.53      268.92     26.70 o 
  11   6   3      809.88      787.26     32.16 o 
  12   6   3      186.84      208.00     35.25 o 
  13   6   3      108.97      123.52     42.77 o 
  14   6   3      189.83      210.81     40.53 o 
 -16   7   3      549.69      523.55     46.44 o 
 -15   7   3      117.73       69.72     40.86 o 
 -14   7   3      147.10      130.98     38.10 o 
 -13   7   3       60.61       53.27     24.47 o 
 -12   7   3       40.05       56.63     24.92 o 
 -11   7   3        0.39      -11.63     23.27 o 
 -10   7   3      320.44      330.76     11.92 o 
  -9   7   3       35.08        9.90     21.31 o 
  -8   7   3        5.19        5.23     19.88 o 
  -7   7   3      169.79      177.10     19.47 o 
  -6   7   3     1329.52     1241.73     34.35 o 
  -5   7   3      284.20      258.32     17.87 o 
  -4   7   3     3285.73     3707.62     25.51 o 
  -3   7   3      908.55      906.58     13.53 o 
  -2   7   3     6557.98     7060.83     28.05 o 
  -1   7   3      394.03      393.38      8.16 o 
   0   7   3     3227.10     3576.02     17.96 o 
   1   7   3        0.42       20.59      9.49 o 
   2   7   3     3715.91     3711.22     22.52 o 
   3   7   3     3816.25     3597.37     23.47 o 
   4   7   3      372.50      390.82     11.30 o 
   5   7   3        2.29        5.29     10.70 o 
   6   7   3        1.80       13.50      8.37 o 
   7   7   3     1385.72     1320.01     22.58 o 
   8   7   3      988.90      968.24     26.98 o 
   9   7   3       77.83      124.78     23.37 o 
  10   7   3      283.21      267.59     27.01 o 
  11   7   3      489.12      460.96     42.57 o 
  12   7   3      103.28      112.29     37.88 o 
  13   7   3       16.39       31.53     46.93 o 
  14   7   3     1062.74     1140.96     56.87 o 
 -16   8   3      412.47      439.19     50.70 o 
 -15   8   3        0.00       -6.98     41.43 o 
 -14   8   3       34.96       20.34     36.04 o 
 -13   8   3     1008.47      942.49     36.30 o 
 -12   8   3        7.78       27.60     24.84 o 
 -11   8   3      608.85      597.43     30.48 o 
 -10   8   3       10.57       20.33     23.06 o 
  -9   8   3      409.65      387.49     13.81 o 
  -8   8   3       76.58       68.33     12.13 o 
  -7   8   3       68.01       93.39     12.96 o 
  -6   8   3     2297.97     2253.79     37.78 o 
  -5   8   3      188.66      188.07      9.35 o 
  -4   8   3     3284.61     2947.89     52.80 o 
  -3   8   3     2501.43     2166.11     38.17 o 
  -2   8   3       68.92       64.38     11.48 o 
  -1   8   3     1616.33     1545.67     17.81 o 
   0   8   3     1144.95     1070.58     19.52 o 
   1   8   3      180.50      163.13     12.16 o 
   2   8   3        0.95       26.22     12.23 o 
   3   8   3     2857.44     3168.12     24.24 o 
   4   8   3     4687.59     4823.53     48.67 o 
   5   8   3      138.79      151.22     27.77 o 
   6   8   3      243.57      241.44     12.88 o 
   7   8   3      911.72      882.16     18.89 o 
   8   8   3     1957.33     1852.21     31.91 o 
   9   8   3     3371.78     3227.05     39.67 o 
  10   8   3      104.17      147.21     33.16 o 
  11   8   3       10.27       -6.31     42.36 o 
  12   8   3        3.08      -19.27     38.54 o 
  13   8   3      120.39       70.19     46.60 o 
  14   8   3      204.01      217.18     50.55 o 
 -15   9   3      251.76      299.07     50.13 o 
 -14   9   3       62.54      103.01     39.07 o 
 -13   9   3        1.41       13.75     37.16 o 
 -12   9   3      383.00      390.68     28.99 o 
 -11   9   3       21.92       12.19     23.94 o 
 -10   9   3     2155.35     2213.92     66.46 o 
  -9   9   3      842.05      797.34     30.81 o 
  -8   9   3     2081.88     2100.81     55.61 o 
  -7   9   3     3083.09     3199.62     47.94 o 
  -6   9   3     3484.31     3330.77     23.33 o 
  -5   9   3        0.56       20.44      7.42 o 
  -4   9   3      102.54      101.60      8.54 o 
  -3   9   3       12.48       12.29     11.15 o 
  -2   9   3      559.07      674.19     16.46 o 
  -1   9   3       32.48       54.91      7.82 o 
   0   9   3     1090.30     1114.31     16.37 o 
   1   9   3     1297.43     1467.97     26.62 o 
   2   9   3      648.97      580.73     15.98 o 
   3   9   3     1669.82     1857.24     30.79 o 
   4   9   3      822.85      774.08     18.26 o 
   5   9   3      918.56      881.39     21.16 o 
   6   9   3      418.19      375.30     16.98 o 
   7   9   3      238.35      193.95     21.23 o 
   8   9   3        1.44        9.31     35.11 o 
   9   9   3     2029.98     2031.34     47.52 o 
  10   9   3      182.93      217.36     32.73 o 
  11   9   3      238.18      193.03     45.56 o 
  12   9   3       28.87      -19.74     42.39 o 
  13   9   3       30.19       31.43     42.24 o 
 -15  10   3       86.11      112.75     43.34 o 
 -14  10   3     1048.83     1080.08     55.23 o 
 -13  10   3      727.22      702.49     59.15 o 
 -12  10   3      589.61      552.89     31.02 o 
 -11  10   3      682.08      670.84     30.28 o 
 -10  10   3      385.29      338.20     28.07 o 
  -9  10   3       38.43       28.81     23.40 o 
  -8  10   3      162.62      162.34     12.72 o 
  -7  10   3     1178.20     1275.13     21.31 o 
  -6  10   3     1354.77     1268.60     16.50 o 
  -5  10   3      429.25      431.94     10.39 o 
  -4  10   3     2483.38     2632.68     24.48 o 
  -3  10   3     3278.22     3250.26     27.76 o 
  -2  10   3     3345.07     3543.52     27.43 o 
  -1  10   3     1921.22     1798.20     31.64 o 
   0  10   3       54.49       57.52      8.93 o 
   1  10   3      797.89      766.13     16.97 o 
   2  10   3      129.22      150.16     14.51 o 
   3  10   3      489.14      503.39     17.65 o 
   4  10   3      116.95      131.82     15.89 o 
   5  10   3       42.98       66.29     15.06 o 
   6  10   3      709.69      713.93     20.99 o 
   7  10   3     3601.14     3637.85     91.77 o 
   8  10   3     1273.72     1232.80     45.91 o 
   9  10   3        5.56       27.17     32.08 o 
  10  10   3       16.31        8.54     31.87 o 
  11  10   3      169.77      142.72     31.98 o 
  12  10   3        0.80       -3.91     46.96 o 
  13  10   3       66.44       37.02     43.71 o 
 -15  11   3       45.04       79.43     45.28 o 
 -14  11   3      551.85      574.10     49.40 o 
 -13  11   3      219.51      213.80     48.15 o 
 -12  11   3        1.14      -17.71     44.65 o 
 -11  11   3       38.40       18.98     24.30 o 
 -10  11   3        0.20       28.54     25.00 o 
  -9  11   3       13.05       33.65     24.17 o 
  -8  11   3      765.61      756.15     31.42 o 
  -7  11   3       28.62       42.99     24.25 o 
  -6  11   3        1.42        7.26     15.28 o 
  -5  11   3       25.97       17.98      4.87 o 
  -4  11   3     1062.24     1016.11     20.49 o 
  -3  11   3      421.58      387.15     24.19 o 
  -2  11   3       61.93       71.68     19.15 o 
  -1  11   3        1.04        8.70     10.75 o 
   0  11   3      213.79      218.80     13.87 o 
   1  11   3     3121.59     3026.38     27.18 o 
   2  11   3     2325.64     2571.06     24.08 o 
   3  11   3     1095.57     1107.58     21.60 o 
   4  11   3      377.83      376.86     22.49 o 
   5  11   3     1470.51     1550.76     25.21 o 
   6  11   3     1641.41     1553.10     25.43 o 
   7  11   3        7.51       39.25     33.76 o 
   8  11   3     1187.12     1202.63     73.10 o 
   9  11   3      824.97      777.73     36.19 o 
  10  11   3      205.50      267.46     33.74 o 
  11  11   3        0.10       30.39     32.39 o 
  12  11   3       31.67       98.26     41.00 o 
  13  11   3       17.57       24.69     41.85 o 
 -14  12   3        0.73      -20.22     40.43 o 
 -13  12   3        3.55       27.34     43.88 o 
 -12  12   3      184.41      166.21     46.02 o 
 -11  12   3      219.09      201.44     26.34 o 
 -10  12   3      443.94      396.04     28.25 o 
  -9  12   3        7.23        6.66     24.45 o 
  -8  12   3     2978.01     2942.16     46.03 o 
  -7  12   3       38.38       43.89     24.33 o 
  -6  12   3     2793.51     2754.77     42.31 o 
  -5  12   3       26.88       25.45      6.52 o 
  -4  12   3      915.55      964.64     38.48 o 
  -3  12   3      687.78      662.15     27.18 o 
  -2  12   3     1046.33     1100.95     16.81 o 
  -1  12   3     4324.82     4244.29     26.20 o 
   0  12   3    11320.90    11008.49     94.63 o 
   1  12   3      389.08      371.70     16.56 o 
   2  12   3      171.90      144.61     14.73 o 
   3  12   3      299.71      305.66     16.47 o 
   4  12   3      833.82      728.37     21.09 o 
   5  12   3      265.01      254.05     18.74 o 
   6  12   3       26.46       62.34     27.51 o 
   7  12   3       21.16       62.02     25.97 o 
   8  12   3      184.52      159.87     37.73 o 
   9  12   3       74.13      122.51     28.55 o 
  10  12   3      377.27      417.64     36.22 o 
  11  12   3       44.13       89.19     30.20 o 
  12  12   3      133.98      134.64     48.55 o 
 -14  13   3       21.06       43.15     37.12 o 
 -13  13   3        4.02       44.97     38.11 o 
 -12  13   3        0.49       11.19     40.81 o 
 -11  13   3      181.67      172.93     40.16 o 
 -10  13   3     1162.50     1138.34     36.43 o 
  -9  13   3      364.89      355.39     28.52 o 
  -8  13   3      903.79      830.59     33.28 o 
  -7  13   3     1927.51     1910.46     40.29 o 
  -6  13   3        2.26        8.87     24.95 o 
  -5  13   3       12.77       16.01     24.31 o 
  -4  13   3      207.30      172.86     16.23 o 
  -3  13   3       43.11       34.75     23.00 o 
  -2  13   3      691.51      628.00     14.50 o 
  -1  13   3      323.17      327.43     21.64 o 
   0  13   3       70.30       55.39     20.25 o 
   1  13   3      105.94      107.10     14.18 o 
   2  13   3     3328.64     3355.72     28.72 o 
   3  13   3      608.43      574.27     27.38 o 
   4  13   3      141.91      128.27     20.12 o 
   5  13   3       37.07       31.62     17.59 o 
   6  13   3       69.30       80.87     34.07 o 
   7  13   3       12.09       55.38     26.11 o 
   8  13   3     1144.06     1205.44     37.61 o 
   9  13   3       13.10       58.73     27.58 o 
  10  13   3      252.37      259.96     35.37 o 
  11  13   3      883.53      859.29     39.68 o 
  12  13   3      103.68       81.25     45.35 o 
 -13  14   3      209.72      186.51     48.07 o 
 -12  14   3       10.12        9.46     38.00 o 
 -11  14   3      311.31      285.50     42.37 o 
 -10  14   3      463.28      423.73     30.48 o 
  -9  14   3      712.01      760.89     33.06 o 
  -8  14   3      793.20      782.21     33.31 o 
  -7  14   3      342.07      324.85     27.95 o 
  -6  14   3       22.11       16.99     25.15 o 
  -5  14   3     1163.87     1169.33     34.63 o 
  -4  14   3      505.99      462.95     28.28 o 
  -3  14   3     1910.78     1859.07     71.14 o 
  -2  14   3      249.72      245.12     23.81 o 
  -1  14   3       41.84       28.00     23.15 o 
   0  14   3      129.66      145.49     16.64 o 
   1  14   3      182.06      180.79     15.48 o 
   2  14   3      537.38      550.37     18.59 o 
   3  14   3      618.26      561.90     18.53 o 
   4  14   3      222.08      224.74     17.67 o 
   5  14   3     1351.08     1286.74     37.03 o 
   6  14   3      456.68      486.50     31.83 o 
   7  14   3       22.53       34.52     27.30 o 
   8  14   3       19.28       67.76     28.07 o 
   9  14   3      118.45      165.53     29.71 o 
  10  14   3       21.96       56.02     34.31 o 
  11  14   3       38.99       90.43     34.12 o 
 -12  15   3        6.52      -12.51     44.97 o 
 -11  15   3        2.21      -19.84     39.68 o 
 -10  15   3      294.39      302.96     56.15 o 
  -9  15   3       77.94       96.09     27.73 o 
  -8  15   3     1137.57     1119.06     46.30 o 
  -7  15   3      390.85      381.29     29.75 o 
  -6  15   3     1258.13     1268.00     34.81 o 
  -5  15   3       73.53       79.31     26.37 o 
  -4  15   3        8.95        6.41     26.02 o 
  -3  15   3       61.71       32.85     24.82 o 
  -2  15   3        6.28        9.54     21.02 o 
  -1  15   3       64.26       75.43     21.15 o 
   0  15   3      672.01      709.20     25.73 o 
   1  15   3       18.45        6.64     16.00 o 
   2  15   3      295.69      262.19     17.05 o 
   3  15   3      775.72      734.89     37.84 o 
   4  15   3       72.46       72.36     20.19 o 
   5  15   3     2724.49     2654.04     37.07 o 
   6  15   3        9.87       31.80     28.81 o 
   7  15   3     1261.10     1245.60     37.80 o 
   8  15   3      227.45      225.45     31.42 o 
   9  15   3       24.25       39.91     24.66 o 
  10  15   3       15.93       37.51     35.59 o 
 -12  16   3      274.40      250.12     62.11 o 
 -11  16   3      146.25      106.28     40.52 o 
 -10  16   3       53.68       50.05     39.24 o 
  -9  16   3      267.05      224.38     30.31 o 
  -8  16   3      113.10      125.42     26.49 o 
  -7  16   3      350.16      306.49     28.05 o 
  -6  16   3       99.69       99.31     26.77 o 
  -5  16   3      793.17      779.81     32.96 o 
  -4  16   3       77.84       71.00     25.66 o 
  -3  16   3       55.91       65.08     23.76 o 
  -2  16   3      137.75      154.08     23.30 o 
  -1  16   3       26.23       26.91     22.04 o 
   0  16   3     1462.12     1456.44     33.95 o 
   1  16   3      472.46      504.33     22.39 o 
   2  16   3       39.96       12.22     18.68 o 
   3  16   3      285.28      263.43     17.46 o 
   4  16   3      229.83      182.86     24.91 o 
   5  16   3       13.68       29.77     26.36 o 
   6  16   3        4.54       25.85     27.07 o 
   7  16   3       90.56       90.34     29.24 o 
   8  16   3      209.71      211.21     30.22 o 
   9  16   3        5.75       24.13     28.16 o 
  10  16   3        0.30       28.65     33.21 o 
 -11  17   3      278.05      251.78     46.40 o 
 -10  17   3       29.47       39.19     38.36 o 
  -9  17   3       47.70       67.37     33.39 o 
  -8  17   3      813.83      766.75     34.32 o 
  -7  17   3       34.40       61.05     27.58 o 
  -6  17   3       49.02       45.35     26.85 o 
  -5  17   3      438.02      460.46     30.76 o 
  -4  17   3       78.85       75.23     24.38 o 
  -3  17   3      249.60      273.50     25.43 o 
  -2  17   3      116.53       62.09     21.44 o 
  -1  17   3      254.86      250.76     31.05 o 
   0  17   3       59.39      117.60     19.68 o 
   1  17   3        7.12        9.11     20.35 o 
   2  17   3       42.51       65.31     24.75 o 
   3  17   3      218.22      209.05     27.01 o 
   4  17   3      185.63      179.11     34.12 o 
   5  17   3       17.14       29.30     26.80 o 
   6  17   3      159.30      123.19     36.25 o 
   7  17   3        2.73       41.70     29.39 o 
   8  17   3        9.08       14.98     32.34 o 
   9  17   3      346.76      385.44     31.11 o 
 -10  18   3       36.74       73.05     41.89 o 
  -9  18   3        0.82       12.94     37.43 o 
  -8  18   3       14.11      -13.81     27.61 o 
  -7  18   3       53.08       51.69     26.72 o 
  -6  18   3      187.60      233.70     28.45 o 
  -5  18   3     1039.54     1000.43     33.15 o 
  -4  18   3        6.45       21.64     25.29 o 
  -3  18   3      564.17      493.11     28.64 o 
  -2  18   3      636.47      633.88     28.81 o 
  -1  18   3      243.77      250.26     34.03 o 
   0  18   3     1172.89     1203.18     34.95 o 
   1  18   3       31.56       57.15     26.38 o 
   2  18   3       25.56        4.51     26.27 o 
   3  18   3      186.54      126.30     32.99 o 
   4  18   3       50.08       37.24     32.47 o 
   5  18   3      344.91      362.62     45.29 o 
   6  18   3       96.41      116.12     43.47 o 
   7  18   3       43.93       59.65     38.54 o 
   8  18   3       21.48        9.98     43.09 o 
  -9  19   3       24.99       52.27     40.66 o 
  -8  19   3      163.77      169.96     37.59 o 
  -7  19   3       19.57       50.55     26.46 o 
  -6  19   3      391.14      418.03     30.55 o 
  -5  19   3     1147.52     1088.03     35.26 o 
  -4  19   3      717.80      764.90     43.64 o 
  -3  19   3      550.83      535.55     43.92 o 
  -2  19   3       79.78      113.47     47.76 o 
  -1  19   3      699.21      677.01     40.83 o 
   0  19   3       69.20       95.25     26.43 o 
   1  19   3      357.29      429.14     35.54 o 
   2  19   3       84.26       80.49     24.21 o 
   3  19   3      350.30      400.51     47.91 o 
   4  19   3        0.80        5.21     36.21 o 
   5  19   3      337.03      377.65     49.26 o 
   6  19   3      373.66      349.92     50.90 o 
   7  19   3      205.17      272.92     51.03 o 
  -7  20   3        3.66       26.72     31.33 o 
  -6  20   3        2.84       31.36     29.46 o 
  -5  20   3        8.75       59.10     34.80 o 
  -4  20   3        0.17       67.20     36.12 o 
  -3  20   3      997.79     1067.35     48.17 o 
  -2  20   3       68.44      147.30     72.24 o 
  -1  20   3      936.55      952.97     37.81 o 
   0  20   3      128.72      193.38     43.81 o 
   1  20   3       23.94       19.91     26.78 o 
   2  20   3        0.24      -16.70     33.40 o 
   3  20   3       88.07      136.96     29.77 o 
   4  20   3       33.62       44.31     33.43 o 
   5  20   3      176.04      155.89     48.05 o 
  -5  21   3       16.70       48.60     35.22 o 
  -4  21   3      159.33      170.82     36.24 o 
  -3  21   3        4.45       42.97     37.55 o 
  -2  21   3      537.15      591.98     40.85 o 
  -1  21   3       40.95       73.85     32.09 o 
   0  21   3        0.17       47.88     32.17 o 
   1  21   3      152.28      110.78     34.12 o 
   2  21   3       37.26       63.34     46.61 o 
   3  21   3      156.43      180.09     34.02 o 
  -1  22   3       25.49       73.43     36.61 o 
 -16   0   4        4.94       37.87     33.17 o 
 -14   0   4        4.98       13.35     31.24 o 
 -12   0   4      153.22      147.14     31.55 o 
 -10   0   4      337.56      274.83     21.56 o 
  -8   0   4      407.99      490.14     21.20 o 
  -6   0   4    12274.06    12657.27     53.52 o 
  -4   0   4    24813.80    24327.53    224.15 o 
  -2   0   4    38786.47    37727.26    327.24 o 
   0   0   4    23996.57    23155.71    177.31 o 
   2   0   4     3101.76     3266.10     34.74 o 
   4   0   4      428.72      478.77     22.51 o 
   6   0   4     6188.00     6303.97     82.61 o 
   8   0   4     2062.46     2100.20     63.39 o 
  10   0   4     1412.91     1447.49     63.26 o 
  12   0   4     1021.41     1118.10     65.16 o 
  14   0   4      138.50      121.33     36.39 o 
 -17   1   4      215.70      221.04     33.97 o 
 -16   1   4       60.90       47.14     21.81 o 
 -15   1   4      244.86      283.55     22.79 o 
 -14   1   4      842.31      924.70     30.14 o 
 -13   1   4        7.41       22.12     23.81 o 
 -12   1   4      122.88      110.58     26.16 o 
 -11   1   4      832.37      871.66     26.10 o 
 -10   1   4     1242.66     1249.87     25.92 o 
  -9   1   4       61.16       84.95     16.10 o 
  -8   1   4     2277.80     2481.51     25.27 o 
  -7   1   4     7717.53     8645.97     39.26 o 
  -6   1   4     1727.44     1804.55     19.33 o 
  -5   1   4      103.93       72.99     11.93 o 
  -4   1   4     1583.42     1627.42     12.75 o 
  -3   1   4    13543.59    13974.98     76.65 o 
  -2   1   4     3598.93     3753.16     12.36 o 
  -1   1   4    30768.43    29274.45    140.77 o 
   0   1   4    76843.83    68027.82    245.19 o 
   1   1   4     4788.15     4828.77     26.44 o 
   2   1   4      877.61      839.83     14.35 o 
   3   1   4     3372.93     3640.75     39.13 o 
   4   1   4      827.86      613.41     15.78 o 
   5   1   4     3428.95     3555.49     29.47 o 
   6   1   4     1654.76     1622.04     44.71 o 
   7   1   4      343.35      332.47     26.97 o 
   8   1   4      856.97      821.85     58.06 o 
   9   1   4      214.64      254.14     32.94 o 
  10   1   4     1079.45      940.91     56.65 o 
  11   1   4      104.65      127.13     29.55 o 
  12   1   4        4.20       25.84     29.59 o 
  13   1   4       97.80       96.47     29.27 o 
  14   1   4        0.20        0.61     27.70 o 
 -17   2   4        0.03       15.55     28.85 o 
 -16   2   4      258.13      247.57     31.34 o 
 -15   2   4       80.96       60.66     24.77 o 
 -14   2   4      384.01      409.89     24.96 o 
 -13   2   4      137.84      122.36     28.41 o 
 -12   2   4     1532.80     1533.47     30.68 o 
 -11   2   4      226.94      219.97     21.86 o 
 -10   2   4      669.35      698.98     22.97 o 
  -9   2   4      219.91      235.54     18.05 o 
  -8   2   4      329.36      297.59     16.92 o 
  -7   2   4     7498.28     7634.22     90.74 o 
  -6   2   4     6944.08     6930.32     32.72 o 
  -5   2   4      461.51      541.71     13.35 o 
  -4   2   4     2814.13     2785.69     14.09 o 
  -3   2   4     1531.77     1734.70     12.18 o 
  -2   2   4    40133.04    38328.70    147.84 o 
  -1   2   4    75942.40    68071.61    217.24 o 
   0   2   4    13844.36    13916.66     29.98 o 
   1   2   4     2680.61     2654.34     16.20 o 
   2   2   4      832.08      758.87     12.67 o 
   3   2   4      691.39      653.44      9.82 o 
   4   2   4      868.27      911.30     15.79 o 
   5   2   4      168.44      215.13      7.87 o 
   6   2   4        1.04        4.15      8.17 o 
   7   2   4      378.07      331.06     16.99 o 
   8   2   4     4399.23     4198.59     90.93 o 
   9   2   4        8.08        0.97     26.24 o 
  10   2   4      139.75      113.89     28.40 o 
  11   2   4       98.14      113.99     31.10 o 
  12   2   4      889.88      934.73     60.47 o 
  13   2   4       50.70       35.93     29.15 o 
  14   2   4       90.67      143.10     42.68 o 
 -17   3   4        3.38        4.32     31.09 o 
 -16   3   4      117.97      162.01     32.64 o 
 -15   3   4        0.00       31.88     31.72 o 
 -14   3   4       34.33       67.25     29.43 o 
 -13   3   4      309.13      291.89     19.59 o 
 -12   3   4     1180.37     1221.60     29.48 o 
 -11   3   4        0.01        5.05     19.18 o 
 -10   3   4       74.11       55.83     18.74 o 
  -9   3   4     1068.79     1064.30     22.92 o 
  -8   3   4      916.15      849.59     20.00 o 
  -7   3   4      479.14      549.24     22.94 o 
  -6   3   4      338.66      447.22     15.24 o 
  -5   3   4     1057.27     1079.92     14.41 o 
  -4   3   4     6467.15     6328.33     26.78 o 
  -3   3   4     3348.29     3637.19     22.32 o 
  -2   3   4     1040.43     1045.33      9.63 o 
  -1   3   4    12099.19    12328.58     57.71 o 
   0   3   4    14436.31    13911.40     32.51 o 
   1   3   4     9325.54     9135.67     30.75 o 
   2   3   4    20269.63    20509.59    101.17 o 
   3   3   4     4395.42     4234.88     20.07 o 
   4   3   4      260.49      307.03     12.14 o 
   5   3   4     1867.12     1855.28     13.67 o 
   6   3   4        7.85       11.84      8.12 o 
   7   3   4     1355.60     1278.98     22.05 o 
   8   3   4     2570.93     2359.35     38.44 o 
   9   3   4        6.21        3.25     26.21 o 
  10   3   4     2268.05     2131.49     42.42 o 
  11   3   4       42.10       79.57     25.47 o 
  12   3   4      195.58      239.02     29.92 o 
  13   3   4       55.17       73.29     27.89 o 
  14   3   4       55.06       78.03     43.27 o 
 -17   4   4      226.69      209.06     30.91 o 
 -16   4   4       37.06       70.65     40.62 o 
 -15   4   4        0.64       10.44     35.75 o 
 -14   4   4       10.04       36.86     24.06 o 
 -13   4   4       18.68       28.72     21.30 o 
 -12   4   4      246.53      207.03     17.46 o 
 -11   4   4       33.23       43.01     14.97 o 
 -10   4   4      904.37      907.63     24.60 o 
  -9   4   4     1455.38     1493.80     25.40 o 
  -8   4   4       37.73       38.74     14.69 o 
  -7   4   4      369.11      442.19     16.59 o 
  -6   4   4     3501.40     3294.10     26.92 o 
  -5   4   4      617.14      698.73      9.34 o 
  -4   4   4        2.62       19.14      6.96 o 
  -3   4   4      194.78      156.57     12.89 o 
  -2   4   4     3631.42     3771.29     63.92 o 
  -1   4   4     1362.53     1387.73     11.97 o 
   0   4   4    31860.40    30426.76    179.59 o 
   1   4   4     5251.31     5435.80     28.47 o 
   2   4   4     3354.60     3443.63     24.00 o 
   3   4   4       24.96       27.48      9.90 o 
   4   4   4     1249.91     1201.40     13.78 o 
   5   4   4     4675.53     4940.37     72.54 o 
   6   4   4      815.04      757.22     18.98 o 
   7   4   4      196.04      197.16     17.08 o 
   8   4   4      466.39      540.31     28.78 o 
   9   4   4     1695.24     1671.93     38.33 o 
  10   4   4     2411.52     2403.23     42.76 o 
  11   4   4       86.48       78.22     27.53 o 
  12   4   4      916.73      899.29     36.60 o 
  13   4   4      241.96      235.10     37.83 o 
  14   4   4      107.04      171.30     42.34 o 
 -17   5   4      213.20      222.92     41.94 o 
 -16   5   4        3.25       43.18     42.99 o 
 -15   5   4        0.07       -1.35     37.17 o 
 -14   5   4      259.04      321.77     28.52 o 
 -13   5   4        0.65       27.03     25.41 o 
 -12   5   4     1040.73      992.55     41.97 o 
 -11   5   4      833.99      899.45     20.12 o 
 -10   5   4     1286.58     1217.02     26.14 o 
  -9   5   4      134.42      103.76     12.45 o 
  -8   5   4      837.80      869.11     20.68 o 
  -7   5   4     1337.74     1245.33     15.84 o 
  -6   5   4       16.90       32.31     12.84 o 
  -5   5   4        0.31       14.74      8.25 o 
  -4   5   4      147.96      123.10      5.05 o 
  -3   5   4     2429.42     2496.00     34.90 o 
  -2   5   4     7309.90     7338.99     42.05 o 
  -1   5   4    12559.62    12982.04     64.42 o 
   0   5   4       69.85       59.45     10.20 o 
   1   5   4      126.27      127.79     15.13 o 
   2   5   4        0.35       -1.92     10.81 o 
   3   5   4     4895.94     4991.34     27.15 o 
   4   5   4      188.49      254.67      9.61 o 
   5   5   4        1.92       15.18      5.33 o 
   6   5   4      183.74      208.54     15.57 o 
   7   5   4       60.37       68.36     10.42 o 
   8   5   4     2322.63     2404.99     39.68 o 
   9   5   4      234.53      267.70     27.62 o 
  10   5   4     2422.26     2439.65     43.92 o 
  11   5   4     1456.70     1424.56     38.32 o 
  12   5   4       28.06       65.36     36.93 o 
  13   5   4      818.22      888.60     50.64 o 
  14   5   4        1.29       13.60     34.69 o 
 -16   6   4       88.85       36.27     45.59 o 
 -15   6   4       54.50       58.35     26.35 o 
 -14   6   4       40.41        3.42     26.55 o 
 -13   6   4        0.02      -13.18     26.60 o 
 -12   6   4     1671.99     1663.37     41.68 o 
 -11   6   4        3.40       12.85     13.31 o 
 -10   6   4     2949.91     2737.88     94.13 o 
  -9   6   4      866.63      831.22     44.30 o 
  -8   6   4       46.81       71.76     15.59 o 
  -7   6   4       81.96       76.45     13.65 o 
  -6   6   4     1470.78     1583.02     35.50 o 
  -5   6   4     5570.72     5837.84     38.11 o 
  -4   6   4       31.12       14.21      5.45 o 
  -3   6   4      562.08      406.79     12.26 o 
  -2   6   4     3069.53     2917.55     20.15 o 
  -1   6   4       62.76       70.17      9.85 o 
   0   6   4      983.24     1105.51     18.96 o 
   1   6   4      293.21      330.97     16.54 o 
   2   6   4     5287.00     5511.89     29.62 o 
   3   6   4        5.14        5.47      4.35 o 
   4   6   4       17.27        0.17     12.29 o 
   5   6   4     5908.77     5998.30     71.99 o 
   6   6   4      621.24      691.49     17.57 o 
   7   6   4      357.11      396.29     25.53 o 
   8   6   4      379.10      344.18     27.36 o 
   9   6   4      306.93      322.52     28.60 o 
  10   6   4        5.31       20.57     24.98 o 
  11   6   4        5.01       26.01     25.55 o 
  12   6   4       85.95      112.62     43.50 o 
  13   6   4      235.67      332.47     66.65 o 
  14   6   4       96.22      162.60     44.47 o 
 -16   7   4      159.54      166.74     43.17 o 
 -15   7   4        8.77       34.07     42.62 o 
 -14   7   4      208.22      228.86     30.51 o 
 -13   7   4      936.46      906.28     34.47 o 
 -12   7   4       28.73       15.82     24.57 o 
 -11   7   4      318.27      283.30     25.91 o 
 -10   7   4     4895.00     4923.11    105.47 o 
  -9   7   4     1919.56     1755.06     35.16 o 
  -8   7   4      321.91      311.96     22.99 o 
  -7   7   4      378.38      345.19     22.04 o 
  -6   7   4      246.91      221.51     21.40 o 
  -5   7   4       28.92       41.64      7.88 o 
  -4   7   4     2287.71     2595.55     24.90 o 
  -3   7   4      365.65      433.40     13.08 o 
  -2   7   4     1046.52     1089.58     15.45 o 
  -1   7   4     2290.02     2424.50     16.06 o 
   0   7   4     1378.19     1541.93     16.28 o 
   1   7   4     8820.27     9116.58     53.00 o 
   2   7   4     2910.13     3214.00     21.53 o 
   3   7   4      624.91      472.62     11.04 o 
   4   7   4     2116.86     1945.64     29.65 o 
   5   7   4     1516.43     1323.31     88.35 o 
   6   7   4      138.47      143.92     22.27 o 
   7   7   4     1171.60     1143.32     29.52 o 
   8   7   4     1980.46     1999.60     37.39 o 
   9   7   4        1.53       24.25     24.31 o 
  10   7   4      450.25      436.21     29.64 o 
  11   7   4      174.65      131.81     39.39 o 
  12   7   4      730.67      735.43     50.32 o 
  13   7   4       34.41       71.41     35.54 o 
  14   7   4       59.00      130.85     49.07 o 
 -16   8   4       10.99        5.37     43.91 o 
 -15   8   4      273.06      347.74     46.73 o 
 -14   8   4      496.02      437.76     31.80 o 
 -13   8   4       74.12       73.30     24.84 o 
 -12   8   4      137.44      121.61     24.81 o 
 -11   8   4       62.23       61.59     26.56 o 
 -10   8   4        0.24        9.33     23.38 o 
  -9   8   4     2261.47     2261.00     50.56 o 
  -8   8   4     1031.85     1022.45     28.68 o 
  -7   8   4     3648.58     3502.45     78.85 o 
  -6   8   4      422.27      374.16     12.50 o 
  -5   8   4     1845.22     2357.72     28.59 o 
  -4   8   4     2879.51     3032.00     24.10 o 
  -3   8   4       45.13       78.40     15.03 o 
  -2   8   4     3311.77     3617.75     26.12 o 
  -1   8   4     1921.74     1930.54     27.51 o 
   0   8   4     3316.41     3695.60     25.34 o 
   1   8   4       31.53        4.81     14.99 o 
   2   8   4     6086.94     6556.19     47.14 o 
   3   8   4       16.59       35.94     10.47 o 
   4   8   4      918.32      875.16     14.09 o 
   5   8   4      307.31      259.87     10.44 o 
   6   8   4     1760.99     1711.29     32.56 o 
   7   8   4     1248.06     1223.15     30.98 o 
   8   8   4      390.86      394.65     27.37 o 
   9   8   4     2641.89     2621.69     43.13 o 
  10   8   4      164.76      156.15     40.83 o 
  11   8   4      138.34      160.05     39.56 o 
  12   8   4        6.64       49.92     41.99 o 
  13   8   4      109.19      107.90     36.77 o 
 -16   9   4       79.10       83.73     41.17 o 
 -15   9   4      671.64      674.91     48.93 o 
 -14   9   4      383.97      423.54     74.01 o 
 -13   9   4       58.12       49.47     27.99 o 
 -12   9   4        2.50        1.85     26.30 o 
 -11   9   4      532.97      441.38     29.64 o 
 -10   9   4     1228.13     1274.74     41.16 o 
  -9   9   4        4.78       36.29     14.21 o 
  -8   9   4     1069.65     1072.33     21.52 o 
  -7   9   4     1598.04     1620.80     26.33 o 
  -6   9   4     1825.63     1950.80     25.22 o 
  -5   9   4        1.37        4.32     15.13 o 
  -4   9   4     4754.47     4496.06     25.76 o 
  -3   9   4     5399.40     5486.86     50.73 o 
  -2   9   4      229.58      192.01     13.13 o 
  -1   9   4      883.82      908.84     13.12 o 
   0   9   4     3201.41     3299.22     33.07 o 
   1   9   4      455.46      396.59     15.64 o 
   2   9   4     2264.62     2410.57     21.51 o 
   3   9   4     7388.34     7811.71     34.69 o 
   4   9   4      315.01      408.45     20.02 o 
   5   9   4     1026.71     1075.53     17.07 o 
   6   9   4      202.28      200.64     21.42 o 
   7   9   4      250.74      272.60     24.30 o 
   8   9   4      306.35      278.70     27.46 o 
   9   9   4      729.80      784.65     49.26 o 
  10   9   4      399.53      346.61     48.56 o 
  11   9   4      125.21      115.70     35.68 o 
  12   9   4       58.78       28.38     42.99 o 
  13   9   4      429.93      413.49     44.42 o 
 -15  10   4       70.62       63.11     40.10 o 
 -14  10   4      124.59      106.23     43.73 o 
 -13  10   4      273.70      290.51     29.92 o 
 -12  10   4      448.83      416.65     30.85 o 
 -11  10   4      567.40      569.23     28.91 o 
 -10  10   4      449.81      473.58     29.86 o 
  -9  10   4     1694.66     1689.22     37.86 o 
  -8  10   4      197.48      208.70     16.43 o 
  -7  10   4     1009.87      987.94     21.88 o 
  -6  10   4        6.14        6.78      8.99 o 
  -5  10   4     1605.89     1587.49     39.44 o 
  -4  10   4     3863.38     3800.04     35.84 o 
  -3  10   4      686.66      655.90     16.68 o 
  -2  10   4     3333.96     3121.66     24.92 o 
  -1  10   4     2633.80     2453.55     37.03 o 
   0  10   4      111.40      110.46     10.82 o 
   1  10   4       49.44       56.56     17.99 o 
   2  10   4      524.58      587.26     17.35 o 
   3  10   4        0.00       21.81     13.77 o 
   4  10   4      831.98      801.74     17.45 o 
   5  10   4     2462.39     2347.16     29.90 o 
   6  10   4      803.16      812.91     26.93 o 
   7  10   4      180.77      236.15     25.21 o 
   8  10   4     2465.55     2371.61     47.35 o 
   9  10   4      892.32      834.17     50.61 o 
  10  10   4       31.84       40.71     38.55 o 
  11  10   4       44.02       -8.05     43.04 o 
  12  10   4        2.83      -20.50     41.00 o 
  13  10   4       31.83       16.51     47.99 o 
 -15  11   4      290.48      297.36     51.45 o 
 -14  11   4        3.06        7.14     37.58 o 
 -13  11   4        0.94       -6.87     58.57 o 
 -12  11   4       53.84       38.90     26.95 o 
 -11  11   4     1355.11     1322.18     35.71 o 
 -10  11   4      896.27      842.71     41.14 o 
  -9  11   4      209.05      202.31     26.31 o 
  -8  11   4     1749.51     1764.89     26.23 o 
  -7  11   4        6.32        9.68     16.34 o 
  -6  11   4       50.76       55.72     16.41 o 
  -5  11   4      457.55      465.39     16.33 o 
  -4  11   4       93.52      101.19     12.47 o 
  -3  11   4     1009.73     1065.68     26.25 o 
  -2  11   4      142.38       93.09     14.06 o 
  -1  11   4     1815.84     1725.63     33.06 o 
   0  11   4      276.87      305.97     16.55 o 
   1  11   4      286.66      259.93     20.63 o 
   2  11   4      825.15      855.38     17.84 o 
   3  11   4      596.78      609.22     18.44 o 
   4  11   4       61.98       84.17     18.13 o 
   5  11   4      672.00      656.28     27.51 o 
   6  11   4      487.16      499.41     26.13 o 
   7  11   4     2688.86     2663.82     39.44 o 
   8  11   4       25.03       93.67     27.72 o 
   9  11   4       60.73       66.66     25.37 o 
  10  11   4       74.65       47.45     37.35 o 
  11  11   4       42.84       51.55     43.60 o 
  12  11   4      341.32      307.59     71.66 o 
 -14  12   4      342.13      293.98     41.21 o 
 -13  12   4        5.19       15.98     35.23 o 
 -12  12   4      316.88      304.17     30.81 o 
 -11  12   4      104.28      136.28     25.81 o 
 -10  12   4       63.21       77.07     25.12 o 
  -9  12   4      853.09      903.62     33.53 o 
  -8  12   4     1680.16     1686.46     39.68 o 
  -7  12   4      481.78      446.84     20.65 o 
  -6  12   4      233.64      198.78     19.74 o 
  -5  12   4       19.20       25.71      9.44 o 
  -4  12   4      437.88      461.51     15.72 o 
  -3  12   4     1945.62     1919.26     24.37 o 
  -2  12   4      320.40      331.52     18.49 o 
  -1  12   4      324.59      338.57     20.44 o 
   0  12   4      606.77      675.63     31.33 o 
   1  12   4     1715.36     1651.82     23.01 o 
   2  12   4     1332.54     1414.38     23.91 o 
   3  12   4     1263.00     1242.28     29.78 o 
   4  12   4      118.84       90.79     18.93 o 
   5  12   4     1158.06     1106.23     28.73 o 
   6  12   4     1277.01     1326.69     31.96 o 
   7  12   4      325.87      366.21     26.67 o 
   8  12   4      994.11      934.77     31.21 o 
   9  12   4       10.54       37.73     29.35 o 
  10  12   4      114.34      132.38     37.04 o 
  11  12   4      224.35      179.95     47.37 o 
  12  12   4        0.00       32.34     45.59 o 
 -14  13   4        2.41       22.95     44.20 o 
 -13  13   4        3.27       26.98     42.03 o 
 -12  13   4        0.14       19.71     36.88 o 
 -11  13   4       81.68      122.54     28.38 o 
 -10  13   4      168.11      173.37     26.87 o 
  -9  13   4       54.22       18.69     26.49 o 
  -8  13   4      314.49      354.87     28.73 o 
  -7  13   4      970.20      978.96     34.64 o 
  -6  13   4        8.10       -2.76     25.38 o 
  -5  13   4       72.31       87.00     25.93 o 
  -4  13   4      378.89      359.31     20.41 o 
  -3  13   4      144.06      142.97     17.81 o 
  -2  13   4      346.70      356.55     28.33 o 
  -1  13   4      413.10      465.05     20.26 o 
   0  13   4     2691.30     2731.28     36.26 o 
   1  13   4        3.42       25.09     14.98 o 
   2  13   4     3861.20     3659.92     30.01 o 
   3  13   4      264.73      248.35     16.96 o 
   4  13   4      769.05      679.99     25.89 o 
   5  13   4      106.13       92.37     23.15 o 
   6  13   4       64.51      117.14     23.91 o 
   7  13   4      450.77      483.26     27.80 o 
   8  13   4     1089.81     1081.98     32.77 o 
   9  13   4        1.84       14.21     44.47 o 
  10  13   4        0.11        6.55     39.37 o 
  11  13   4        0.69       15.83     39.91 o 
 -13  14   4        2.28      -24.70     52.52 o 
 -12  14   4       53.84       31.66     45.69 o 
 -11  14   4      553.31      538.83     33.72 o 
 -10  14   4       27.80       57.60     28.74 o 
  -9  14   4       55.71       72.13     27.53 o 
  -8  14   4      217.71      196.36     28.58 o 
  -7  14   4      855.77      822.92     33.88 o 
  -6  14   4     1591.68     1538.79     39.38 o 
  -5  14   4       81.13       66.84     25.38 o 
  -4  14   4     2390.03     2201.61     42.28 o 
  -3  14   4      407.32      417.93     21.71 o 
  -2  14   4     1265.34     1272.73     32.23 o 
  -1  14   4    10133.00     9701.20    112.72 o 
   0  14   4      131.84      159.98     19.36 o 
   1  14   4      404.38      375.39     16.81 o 
   2  14   4        1.10       21.63     15.34 o 
   3  14   4      133.69      154.08     29.45 o 
   4  14   4      614.83      601.29     23.36 o 
   5  14   4       35.01       22.52     22.81 o 
   6  14   4     1538.49     1492.36     34.77 o 
   7  14   4       27.46       52.12     23.66 o 
   8  14   4       12.01       53.56     24.67 o 
   9  14   4      196.33      250.03     46.88 o 
  10  14   4      216.38      240.54     42.85 o 
  11  14   4       26.99       24.94     36.75 o 
 -13  15   4      374.63      367.99     50.37 o 
 -12  15   4       21.85      -12.33     40.65 o 
 -11  15   4       38.86       43.58     35.49 o 
 -10  15   4       63.12       62.93     26.11 o 
  -9  15   4      246.82      244.42     31.48 o 
  -8  15   4      257.12      263.46     29.03 o 
  -7  15   4     2831.19     2599.27     46.43 o 
  -6  15   4      358.89      361.66     30.76 o 
  -5  15   4     1072.31     1060.96     35.74 o 
  -4  15   4     1015.20      929.03     37.79 o 
  -3  15   4       12.69        5.54     18.82 o 
  -2  15   4     1237.49     1299.59     34.09 o 
  -1  15   4      113.44      106.02     18.99 o 
   0  15   4       92.56      130.55     23.78 o 
   1  15   4      767.55      799.29     27.58 o 
   2  15   4      144.38      140.48     15.78 o 
   3  15   4      319.11      316.26     17.88 o 
   4  15   4       46.01       65.03     30.65 o 
   5  15   4     1601.06     1422.08     33.16 o 
   6  15   4      362.79      339.32     26.74 o 
   7  15   4      358.33      384.01     27.79 o 
   8  15   4      227.83      289.54     27.23 o 
   9  15   4      202.74      190.09     44.24 o 
  10  15   4        9.33       49.26     46.03 o 
 -12  16   4      241.01      262.00     51.00 o 
 -11  16   4       49.07       56.22     44.42 o 
 -10  16   4       42.99       62.34     28.66 o 
  -9  16   4        5.79       29.02     29.96 o 
  -8  16   4      692.15      615.46     32.38 o 
  -7  16   4        0.42       49.93     29.24 o 
  -6  16   4       38.54       58.80     28.39 o 
  -5  16   4     1771.26     1701.73     40.47 o 
  -4  16   4      689.95      631.89     32.19 o 
  -3  16   4      297.17      239.81     27.87 o 
  -2  16   4     3303.94     3084.20     85.77 o 
  -1  16   4     1822.77     1771.29     43.09 o 
   0  16   4        3.10       42.70     24.23 o 
   1  16   4      753.43      715.66     23.88 o 
   2  16   4        6.12        4.21     19.20 o 
   3  16   4      706.33      636.28     35.84 o 
   4  16   4     1497.21     1415.42     27.83 o 
   5  16   4       47.37       37.72     23.80 o 
   6  16   4      158.69      173.08     25.67 o 
   7  16   4       85.53      121.46     27.07 o 
   8  16   4        4.04        2.80     27.98 o 
   9  16   4      153.64      103.78     44.92 o 
 -11  17   4      168.75      213.36     43.46 o 
 -10  17   4        0.49      -20.63     41.26 o 
  -9  17   4        9.50        5.20     28.79 o 
  -8  17   4       43.69       45.31     27.66 o 
  -7  17   4      397.74      405.40     31.13 o 
  -6  17   4       30.69       58.95     26.09 o 
  -5  17   4       78.77       62.01     26.16 o 
  -4  17   4       97.49      113.71     28.68 o 
  -3  17   4      492.21      491.74     30.10 o 
  -2  17   4      367.12      362.85     29.09 o 
  -1  17   4      109.76      111.85     19.44 o 
   0  17   4       83.39      111.42     22.00 o 
   1  17   4       58.15       60.28     20.05 o 
   2  17   4       64.73       47.01     19.79 o 
   3  17   4      253.08      280.79     31.58 o 
   4  17   4     1250.53     1224.87     44.85 o 
   5  17   4        1.06      -12.05     31.86 o 
   6  17   4      577.24      577.49     38.90 o 
   7  17   4      307.56      289.58     29.68 o 
   8  17   4        0.01       41.01     27.15 o 
 -10  18   4       15.28       -0.05     36.67 o 
  -9  18   4      237.19      189.04     28.74 o 
  -8  18   4       26.64       49.53     28.19 o 
  -7  18   4      236.65      308.74     30.95 o 
  -6  18   4      106.56      112.70     28.38 o 
  -5  18   4        4.00       25.07     29.00 o 
  -4  18   4       76.62       79.91     24.43 o 
  -3  18   4      783.38      939.46     33.66 o 
  -2  18   4        5.33       43.55     26.73 o 
  -1  18   4      498.17      514.73     39.57 o 
   0  18   4       91.42       83.89     20.78 o 
   1  18   4      123.01      105.43     22.10 o 
   2  18   4      931.23      912.49     38.21 o 
   3  18   4       26.83       24.08     27.21 o 
   4  18   4      305.37      292.49     30.04 o 
   5  18   4       83.80       77.04     33.46 o 
   6  18   4      111.56      128.85     33.45 o 
   7  18   4      183.36      201.33     33.05 o 
  -9  19   4        1.14        5.73     39.68 o 
  -8  19   4      244.83      212.21     33.12 o 
  -7  19   4      395.41      365.93     40.97 o 
  -6  19   4      487.88      493.84     31.48 o 
  -5  19   4      156.41      183.36     28.52 o 
  -4  19   4      535.29      565.49     31.21 o 
  -3  19   4      398.13      426.76     48.28 o 
  -2  19   4       87.79      100.59     49.20 o 
  -1  19   4       35.70       84.88     34.72 o 
   0  19   4       96.99       99.01     26.62 o 
   1  19   4       15.03       15.40     21.85 o 
   2  19   4        6.14       -0.21     26.03 o 
   3  19   4       40.26       39.25     27.07 o 
   4  19   4      394.88      307.84     28.48 o 
   5  19   4      101.75       69.38     35.69 o 
   6  19   4        3.35       38.81     38.09 o 
  -7  20   4       18.47       31.94     27.14 o 
  -6  20   4      546.80      581.69     39.29 o 
  -5  20   4      351.28      400.49     37.50 o 
  -4  20   4       93.03       74.35     33.57 o 
  -3  20   4      146.95      173.79     39.85 o 
  -2  20   4       25.66       45.39     47.09 o 
  -1  20   4       36.92      102.95     34.27 o 
   0  20   4      831.67      827.09     32.03 o 
   1  20   4      253.58      230.10     38.22 o 
   2  20   4      111.38       77.56     40.12 o 
   3  20   4        0.05       26.12     31.97 o 
   4  20   4        6.88        4.61     29.05 o 
   5  20   4      105.41      138.08     31.30 o 
  -5  21   4       33.77       56.39     35.25 o 
  -4  21   4       85.44      119.75     39.69 o 
  -3  21   4      441.68      458.32     54.41 o 
  -2  21   4      136.88      169.96     45.05 o 
  -1  21   4      512.25      540.88     38.52 o 
   0  21   4        0.88      -19.76     39.51 o 
   1  21   4        4.49       25.30     33.91 o 
   2  21   4      723.75      733.48     39.43 o 
   3  21   4      436.45      494.28     53.64 o 
 -17   0   5        1.48      -10.25     40.85 o 
 -15   0   5     2090.40     1910.75     67.12 o 
 -13   0   5     5854.92     5644.57    126.02 o 
 -11   0   5      587.18      535.57     27.53 o 
  -9   0   5      946.67      926.17     24.81 o 
  -7   0   5    25979.94    26494.20    107.98 o 
  -5   0   5     3638.09     3965.20     28.77 o 
  -3   0   5     6043.34     6235.30     41.96 o 
  -1   0   5    10001.48    10126.16     38.63 o 
   1   0   5     1683.22     1615.28     36.37 o 
   3   0   5     1203.41     1505.92     29.38 o 
   5   0   5     1863.60     1991.16     35.36 o 
   7   0   5     2572.20     2448.46    116.79 o 
   9   0   5      417.44      373.42     53.43 o 
  11   0   5       47.38       -0.17     48.82 o 
  13   0   5      309.90      260.02     41.59 o 
 -17   1   5      128.73      211.12     27.60 o 
 -16   1   5      248.89      308.53     28.23 o 
 -15   1   5      199.17      246.13     25.48 o 
 -14   1   5      119.24      134.02     23.60 o 
 -13   1   5        2.04        6.11     22.79 o 
 -12   1   5     1309.53     1172.49     25.88 o 
 -11   1   5      419.22      441.81     22.39 o 
 -10   1   5      945.88     1002.70     22.23 o 
  -9   1   5     3877.05     3682.92     38.03 o 
  -8   1   5     9963.50    10120.62     55.10 o 
  -7   1   5      918.63      969.14     17.97 o 
  -6   1   5     6948.47     7406.27     68.51 o 
  -5   1   5     5027.46     5035.96     26.07 o 
  -4   1   5      858.13      736.79     16.05 o 
  -3   1   5     2303.57     2469.85     17.53 o 
  -2   1   5    44840.49    42723.23    258.91 o 
  -1   1   5     2727.45     2789.75     16.50 o 
   0   1   5       32.92       59.74      8.74 o 
   1   1   5      163.85       92.81      9.71 o 
   2   1   5        3.63        8.75     10.50 o 
   3   1   5     2144.21     2104.17     17.69 o 
   4   1   5     1045.80      933.65     19.76 o 
   5   1   5      102.11      110.53     14.95 o 
   6   1   5     1490.25     1439.62     23.67 o 
   7   1   5     2968.88     2793.56     92.67 o 
   8   1   5      713.27      630.22     84.82 o 
   9   1   5     1773.13     1701.65     82.71 o 
  10   1   5       51.26       52.96     27.13 o 
  11   1   5       25.92       37.78     29.47 o 
  12   1   5       52.89       44.39     27.07 o 
  13   1   5       62.29       46.51     32.36 o 
  14   1   5      223.33      232.85     29.37 o 
 -17   2   5        6.94        9.65     24.61 o 
 -16   2   5      255.40      237.16     27.47 o 
 -15   2   5      342.32      331.67     26.33 o 
 -14   2   5        5.89       19.38     23.11 o 
 -13   2   5       83.05       67.75     21.26 o 
 -12   2   5     1708.87     1732.71     31.87 o 
 -11   2   5      767.01      793.85     24.52 o 
 -10   2   5      490.01      439.07     21.25 o 
  -9   2   5       84.68       98.98     16.53 o 
  -8   2   5      545.20      561.43     16.47 o 
  -7   2   5    15374.59    16309.72    151.47 o 
  -6   2   5     3296.34     3716.55     33.18 o 
  -5   2   5     1078.26      933.75     11.61 o 
  -4   2   5      126.30       95.33     11.85 o 
  -3   2   5      305.38      321.46     11.13 o 
  -2   2   5     7760.67     8079.38     23.49 o 
  -1   2   5     2831.75     3125.27     17.72 o 
   0   2   5      745.87      723.46     10.27 o 
   1   2   5     4388.69     4284.76     14.33 o 
   2   2   5        0.21       11.28     13.00 o 
   3   2   5      512.86      690.57     18.97 o 
   4   2   5     1266.03     1365.11     13.60 o 
   5   2   5     4304.34     4266.93     45.72 o 
   6   2   5       21.10       20.79      9.57 o 
   7   2   5      163.19      154.06     15.21 o 
   8   2   5      151.38      152.91     27.16 o 
   9   2   5      605.34      592.79     31.85 o 
  10   2   5     1014.11     1045.68     37.14 o 
  11   2   5      144.60      137.80     28.54 o 
  12   2   5       66.06       86.83     28.51 o 
  13   2   5        9.59        9.57     29.52 o 
  14   2   5        0.09      -21.05     43.18 o 
 -17   3   5       15.85       16.70     29.60 o 
 -16   3   5        0.02       19.95     25.98 o 
 -15   3   5     1296.05     1241.66     40.70 o 
 -14   3   5       59.14       72.11     21.29 o 
 -13   3   5      567.36      561.32     25.93 o 
 -12   3   5      102.02      132.42     21.74 o 
 -11   3   5     1536.21     1521.38     29.36 o 
 -10   3   5        8.49       29.91     17.69 o 
  -9   3   5     1405.38     1403.66     25.92 o 
  -8   3   5     2043.40     1908.78     25.21 o 
  -7   3   5      286.49      308.22     16.02 o 
  -6   3   5     1425.55     1446.37     20.08 o 
  -5   3   5      947.36      827.99     10.82 o 
  -4   3   5     1169.60     1197.24     24.67 o 
  -3   3   5       35.97       14.20      6.89 o 
  -2   3   5       29.28       14.65      6.73 o 
  -1   3   5     6151.06     6265.56     20.75 o 
   0   3   5     7094.76     6677.22     19.42 o 
   1   3   5        3.69       14.14     10.44 o 
   2   3   5      833.01      825.87     18.31 o 
   3   3   5      238.47      353.32     12.33 o 
   4   3   5      318.72      313.24     10.64 o 
   5   3   5      166.55      173.02      6.20 o 
   6   3   5        0.06        4.02      6.46 o 
   7   3   5       51.24       38.41     11.42 o 
   8   3   5      370.39      442.46     28.78 o 
   9   3   5     5273.74     5223.08     57.81 o 
  10   3   5      644.74      690.96     34.47 o 
  11   3   5       91.62      122.86     28.80 o 
  12   3   5     1053.86     1081.09     37.73 o 
  13   3   5       64.72       71.07     28.57 o 
  14   3   5       64.11       63.00     45.65 o 
 -17   4   5        6.18        8.90     30.95 o 
 -16   4   5       90.65       97.65     44.42 o 
 -15   4   5      100.59      111.58     24.80 o 
 -14   4   5      159.19      176.65     23.50 o 
 -13   4   5     1816.82     1833.66     34.70 o 
 -12   4   5      978.43      970.45     27.36 o 
 -11   4   5     5954.43     5935.46     92.07 o 
 -10   4   5        1.21       16.36     18.19 o 
  -9   4   5      296.28      273.49     19.48 o 
  -8   4   5     1011.11     1056.80     21.45 o 
  -7   4   5       11.98       10.10     13.47 o 
  -6   4   5      332.35      364.96     10.74 o 
  -5   4   5      446.48      630.50     20.28 o 
  -4   4   5     2180.88     2320.18     19.05 o 
  -3   4   5    13116.48    12640.35     61.14 o 
  -2   4   5    17037.80    16526.16     43.60 o 
  -1   4   5      270.77      294.31     10.10 o 
   0   4   5       32.91       62.66      8.74 o 
   1   4   5      492.93      472.58      7.81 o 
   2   4   5     3645.38     3780.35     34.77 o 
   3   4   5       83.17      135.25     10.59 o 
   4   4   5      226.61      240.43     10.78 o 
   5   4   5      105.94      123.72     10.09 o 
   6   4   5      104.35       86.26      6.23 o 
   7   4   5     3718.34     3702.06     56.52 o 
   8   4   5      394.53      419.22     27.92 o 
   9   4   5      938.12      918.26     34.63 o 
  10   4   5      495.10      546.88     33.41 o 
  11   4   5      701.81      679.72     35.29 o 
  12   4   5       14.57       40.93     27.44 o 
  13   4   5      447.00      458.89     44.70 o 
  14   4   5        6.40       29.37     41.26 o 
 -17   5   5        0.10      -11.45     44.71 o 
 -16   5   5      109.51      139.78     40.41 o 
 -15   5   5      389.13      381.48     31.09 o 
 -14   5   5      213.00      192.12     27.91 o 
 -13   5   5      409.20      358.98     24.84 o 
 -12   5   5        0.48        7.32     20.50 o 
 -11   5   5      174.57      165.10     21.18 o 
 -10   5   5     3605.45     3633.28     38.08 o 
  -9   5   5      235.67      241.51     18.39 o 
  -8   5   5      216.47      202.56     10.22 o 
  -7   5   5       29.73       24.26      9.44 o 
  -6   5   5       96.82       96.94      9.35 o 
  -5   5   5       15.80       27.94      6.91 o 
  -4   5   5      122.79      180.06      5.96 o 
  -3   5   5       39.26       38.82      5.75 o 
  -2   5   5      684.39      778.19     12.22 o 
  -1   5   5      679.40      817.61     11.95 o 
   0   5   5      716.18      631.06     11.07 o 
   1   5   5     9012.64     9553.70     29.25 o 
   2   5   5     2760.17     3334.86     33.18 o 
   3   5   5     8747.04     9033.52     65.41 o 
   4   5   5      187.78      187.99     10.74 o 
   5   5   5      320.99      309.37     15.79 o 
   6   5   5     4783.39     4643.17     44.16 o 
   7   5   5      276.16      295.68     26.58 o 
   8   5   5     4130.79     4139.30     49.14 o 
   9   5   5     1501.67     1505.47     37.75 o 
  10   5   5       80.06      101.69     27.09 o 
  11   5   5       98.43      118.45     27.35 o 
  12   5   5        2.57       36.91     41.45 o 
  13   5   5      171.31      185.52     40.32 o 
 -16   6   5      413.48      445.53     33.02 o 
 -15   6   5      193.48      214.55     28.97 o 
 -14   6   5      121.44      113.01     27.20 o 
 -13   6   5      134.32      130.08     28.49 o 
 -12   6   5      719.03      730.75     32.26 o 
 -11   6   5       16.64       12.42     12.05 o 
 -10   6   5     1809.50     1678.73    117.56 o 
  -9   6   5      675.29      677.02     12.32 o 
  -8   6   5     2603.53     2548.16     69.88 o 
  -7   6   5     2128.80     2024.64     27.80 o 
  -6   6   5     1600.34     1553.84    106.98 o 
  -5   6   5        7.37        9.02      5.85 o 
  -4   6   5     1003.69      945.29     35.93 o 
  -3   6   5        6.81       20.32     11.96 o 
  -2   6   5     3993.14     3575.00     22.13 o 
  -1   6   5     8704.01     8526.63     48.10 o 
   0   6   5     2036.67     2258.51     19.73 o 
   1   6   5     2180.66     2114.38     26.04 o 
   2   6   5     1526.01     1449.06     83.45 o 
   3   6   5      752.89      596.69     15.12 o 
   4   6   5      434.60      443.46     14.27 o 
   5   6   5      517.35      555.93     13.72 o 
   6   6   5      435.18      440.82     18.72 o 
   7   6   5     1772.28     1773.92     29.78 o 
   8   6   5     1741.32     1810.53     38.53 o 
   9   6   5      268.85      256.32     28.38 o 
  10   6   5      787.50      708.47     32.72 o 
  11   6   5      478.65      546.67     31.76 o 
  12   6   5       60.05      121.98     39.92 o 
  13   6   5       64.58       95.15     39.44 o 
 -16   7   5        5.68        8.17     36.71 o 
 -15   7   5      703.91      692.48     35.42 o 
 -14   7   5       67.48       61.53     27.49 o 
 -13   7   5      163.25      107.32     26.00 o 
 -12   7   5      158.72      153.51     25.63 o 
 -11   7   5      463.39      445.50     29.61 o 
 -10   7   5      243.63      243.22     26.76 o 
  -9   7   5     1720.61     1813.36     35.11 o 
  -8   7   5     1098.28     1027.73     21.84 o 
  -7   7   5      254.69      292.01     14.45 o 
  -6   7   5     5744.45     5554.96     62.22 o 
  -5   7   5     4021.42     4150.91     64.65 o 
  -4   7   5        3.45       18.19     10.64 o 
  -3   7   5     1970.79     2196.08     21.44 o 
  -2   7   5    20337.59    21266.39    171.71 o 
  -1   7   5      297.25      377.41     10.65 o 
   0   7   5     5845.22     6329.41     66.16 o 
   1   7   5     3448.81     3502.44     28.25 o 
   2   7   5      553.02      546.89     12.03 o 
   3   7   5     5639.32     5665.99     31.23 o 
   4   7   5      360.72      328.42     17.30 o 
   5   7   5      296.38      304.14     10.24 o 
   6   7   5     1188.49     1229.95     24.55 o 
   7   7   5     1260.53     1238.28     25.55 o 
   8   7   5      189.37      181.62     19.55 o 
   9   7   5     1799.95     1766.64     38.73 o 
  10   7   5       64.83       80.35     25.49 o 
  11   7   5      791.59      736.60     49.00 o 
  12   7   5      850.61      809.18     53.27 o 
  13   7   5       54.12       81.96     39.77 o 
 -16   8   5       29.27        7.15     46.54 o 
 -15   8   5       11.95       43.39     28.20 o 
 -14   8   5      306.48      261.09     31.15 o 
 -13   8   5     1822.40     1638.39     40.74 o 
 -12   8   5      215.24      198.31     27.82 o 
 -11   8   5     2047.16     2045.32     59.26 o 
 -10   8   5     2962.93     2930.25     52.28 o 
  -9   8   5     1898.26     1783.20     36.53 o 
  -8   8   5      140.38      147.69     22.51 o 
  -7   8   5       54.26       41.08     11.85 o 
  -6   8   5      512.17      458.11     11.51 o 
  -5   8   5        9.84       19.04      9.07 o 
  -4   8   5     6614.02     6343.27     72.66 o 
  -3   8   5    14587.52    14741.43    116.04 o 
  -2   8   5       17.78       74.98     12.62 o 
  -1   8   5     3623.30     3890.52     47.31 o 
   0   8   5     1667.92     1750.88     17.69 o 
   1   8   5     1374.30     1303.00     22.23 o 
   2   8   5       48.50       92.20     11.57 o 
   3   8   5     1436.99     1494.14     15.94 o 
   4   8   5      378.16      211.39     66.04 o 
   5   8   5      418.34      402.33     26.05 o 
   6   8   5      417.28      407.62     21.07 o 
   7   8   5      965.95      907.41     24.24 o 
   8   8   5       39.94       41.15     20.16 o 
   9   8   5      518.26      439.42     28.75 o 
  10   8   5      565.49      537.01     42.75 o 
  11   8   5       15.85       18.52     42.96 o 
  12   8   5      115.95      118.71     46.37 o 
  13   8   5       85.57       95.99     41.69 o 
 -16   9   5      381.02      413.07     46.86 o 
 -15   9   5        8.64      -21.18     42.34 o 
 -14   9   5      215.06      182.21     31.19 o 
 -13   9   5       25.95       16.92     27.21 o 
 -12   9   5      312.43      320.80     28.98 o 
 -11   9   5      270.69      287.89     29.68 o 
 -10   9   5     5077.59     5028.41     61.54 o 
  -9   9   5      144.70      151.13     26.34 o 
  -8   9   5      536.16      568.78     20.78 o 
  -7   9   5     1431.40     1581.01     24.29 o 
  -6   9   5      684.01      668.48     11.51 o 
  -5   9   5      997.85      991.30     21.18 o 
  -4   9   5       27.95       46.30     11.83 o 
  -3   9   5       17.99       29.21     13.12 o 
  -2   9   5      574.52      556.99     15.33 o 
  -1   9   5      520.42      517.68     15.88 o 
   0   9   5      178.39      265.60     19.62 o 
   1   9   5       85.64      165.02     16.09 o 
   2   9   5      460.84      474.66     15.98 o 
   3   9   5      122.16      103.57     12.71 o 
   4   9   5     4974.14     4770.87     60.05 o 
   5   9   5      242.44      242.95     26.42 o 
   6   9   5     2244.12     2124.90     31.22 o 
   7   9   5      839.41      818.65     24.73 o 
   8   9   5       30.67       16.48     19.90 o 
   9   9   5      297.39      259.77     46.74 o 
  10   9   5      102.68       97.09     41.65 o 
  11   9   5        0.06       67.57     45.93 o 
  12   9   5       74.72       79.56     46.84 o 
 -15  10   5       91.61       76.54     52.34 o 
 -14  10   5       25.60       16.24     26.52 o 
 -13  10   5       43.63       36.60     26.86 o 
 -12  10   5      374.73      376.83     45.08 o 
 -11  10   5      922.80      905.11     41.78 o 
 -10  10   5     2005.46     2070.74     42.93 o 
  -9  10   5     1030.20     1071.28     24.19 o 
  -8  10   5     2549.77     2431.41     30.82 o 
  -7  10   5      551.16      542.13     20.96 o 
  -6  10   5       53.51       71.14     17.60 o 
  -5  10   5       37.68       73.33     13.10 o 
  -4  10   5     1697.01     1871.32     24.70 o 
  -3  10   5       12.44       25.46     14.05 o 
  -2  10   5      119.78      117.67     14.30 o 
  -1  10   5       78.89       65.77      9.62 o 
   0  10   5      147.78      156.54     16.99 o 
   1  10   5     2363.81     2450.68     31.13 o 
   2  10   5        0.00       -5.32     14.62 o 
   3  10   5       15.13        6.24     14.20 o 
   4  10   5      391.15      358.07     14.28 o 
   5  10   5     1095.64     1118.75     27.67 o 
   6  10   5       17.10       27.53     26.86 o 
   7  10   5     2079.80     2091.06     44.91 o 
   8  10   5      500.07      426.99     22.73 o 
   9  10   5        9.42       10.87     35.23 o 
  10  10   5      775.46      739.33     50.34 o 
  11  10   5      237.20      209.43     47.96 o 
  12  10   5       80.37       75.64     41.77 o 
 -15  11   5       11.37        6.85     52.23 o 
 -14  11   5        0.96       42.16     36.21 o 
 -13  11   5       10.93       15.86     29.74 o 
 -12  11   5      230.74      261.01     37.95 o 
 -11  11   5       66.07       62.93     27.30 o 
 -10  11   5     1535.34     1519.65     39.84 o 
  -9  11   5      475.85      415.06     30.48 o 
  -8  11   5     2238.92     2191.81     30.81 o 
  -7  11   5      463.48      495.60     21.01 o 
  -6  11   5      273.49      251.77     19.25 o 
  -5  11   5     1465.46     1409.96     23.52 o 
  -4  11   5      859.50      886.91     18.36 o 
  -3  11   5      425.89      425.26     16.93 o 
  -2  11   5        3.99       12.74     15.00 o 
  -1  11   5     1728.67     1547.70     35.94 o 
   0  11   5     1491.88     1633.23     23.41 o 
   1  11   5      574.45      549.09     18.79 o 
   2  11   5     1857.87     1953.82     25.65 o 
   3  11   5      241.57      193.12     17.28 o 
   4  11   5     1227.54     1133.14     22.07 o 
   5  11   5      111.55      103.09     21.99 o 
   6  11   5      534.33      568.09     32.21 o 
   7  11   5      698.71      651.02     33.40 o 
   8  11   5     1112.98     1188.87     46.89 o 
   9  11   5        7.16       34.92     42.97 o 
  10  11   5      600.52      549.04     69.94 o 
  11  11   5        1.39       -3.11     38.75 o 
  12  11   5      235.67      310.68     52.49 o 
 -14  12   5      163.96      204.47     44.99 o 
 -13  12   5        0.21       -2.15     27.85 o 
 -12  12   5       73.72      110.55     31.56 o 
 -11  12   5      775.23      787.97     35.25 o 
 -10  12   5      623.08      589.58     31.90 o 
  -9  12   5       14.76       24.91     25.96 o 
  -8  12   5     1972.31     1910.62     29.61 o 
  -7  12   5      142.03      162.20     19.99 o 
  -6  12   5       99.87      129.14     19.55 o 
  -5  12   5      900.53      804.61     23.38 o 
  -4  12   5      235.24      201.52     17.12 o 
  -3  12   5     5282.43     5202.12     52.55 o 
  -2  12   5     5666.50     5411.02     35.32 o 
  -1  12   5       56.73       38.80     17.75 o 
   0  12   5       29.70       45.22     16.56 o 
   1  12   5        0.09       31.43     17.98 o 
   2  12   5     2903.54     2905.84     27.40 o 
   3  12   5      336.68      362.11     19.90 o 
   4  12   5       20.11       -3.02     27.73 o 
   5  12   5      304.43      246.03     25.34 o 
   6  12   5       96.05      129.65     29.62 o 
   7  12   5      948.14      934.84     54.98 o 
   8  12   5      644.12      740.70     33.86 o 
   9  12   5      639.92      552.04     48.07 o 
  10  12   5       12.45        4.68     45.69 o 
  11  12   5        2.61        9.48     47.11 o 
 -14  13   5        1.54       -3.35     41.35 o 
 -13  13   5      801.83      916.29     62.07 o 
 -12  13   5      325.19      336.10     30.24 o 
 -11  13   5      145.00      127.89     28.36 o 
 -10  13   5      371.85      345.17     30.30 o 
  -9  13   5      418.82      348.31     30.99 o 
  -8  13   5      643.51      564.66     33.21 o 
  -7  13   5      112.74      129.49     19.64 o 
  -6  13   5      201.38      173.04     20.88 o 
  -5  13   5       33.71       32.49     19.81 o 
  -4  13   5     1687.67     1699.28     23.91 o 
  -3  13   5     1706.64     1678.14     28.66 o 
  -2  13   5       63.30       58.07     17.98 o 
  -1  13   5        4.29       11.21     20.43 o 
   0  13   5     1777.64     1833.42     27.01 o 
   1  13   5     4321.35     4273.11     36.67 o 
   2  13   5     1185.65     1199.56     22.06 o 
   3  13   5      112.86       95.14     17.11 o 
   4  13   5        2.73      -11.98     23.96 o 
   5  13   5     1514.55     1437.57     55.35 o 
   6  13   5      758.87      794.32     33.15 o 
   7  13   5      612.70      619.34     33.75 o 
   8  13   5      372.73      367.20     31.17 o 
   9  13   5      187.69      212.14     44.98 o 
  10  13   5       16.67       41.22     39.97 o 
  11  13   5      424.00      449.24     53.30 o 
 -13  14   5      457.79      482.81     45.97 o 
 -12  14   5      223.37      241.04     32.77 o 
 -11  14   5      869.99      853.60     36.90 o 
 -10  14   5      922.43     1026.26     37.51 o 
  -9  14   5      290.38      273.80     32.15 o 
  -8  14   5        4.27        8.28     26.69 o 
  -7  14   5      488.64      423.30     31.76 o 
  -6  14   5        1.32       11.13     19.87 o 
  -5  14   5     1085.23     1081.75     28.79 o 
  -4  14   5     1137.96     1043.79     36.81 o 
  -3  14   5     1549.31     1457.88     41.23 o 
  -2  14   5      485.72      484.35     23.51 o 
  -1  14   5        4.55       24.47     20.77 o 
   0  14   5     3726.39     3632.28     34.89 o 
   1  14   5       41.23       23.25     17.62 o 
   2  14   5      487.35      486.12     19.48 o 
   3  14   5       99.75       76.94     21.97 o 
   4  14   5     1576.26     1484.88     43.17 o 
   5  14   5       19.68       11.24     25.55 o 
   6  14   5       10.19       10.10     28.06 o 
   7  14   5       43.69       56.18     29.82 o 
   8  14   5        7.03       38.46     37.56 o 
   9  14   5      271.89      316.10     49.67 o 
  10  14   5      271.87      323.17     47.97 o 
 -13  15   5       23.69        3.82     52.30 o 
 -12  15   5       51.63       88.04     40.58 o 
 -11  15   5      104.25      140.63     29.03 o 
 -10  15   5      396.65      421.29     32.04 o 
  -9  15   5       83.61       55.04     29.06 o 
  -8  15   5     3302.63     3354.33     53.13 o 
  -7  15   5       78.67       89.51     28.16 o 
  -6  15   5     1207.46     1112.24     35.64 o 
  -5  15   5        0.27       36.77     25.91 o 
  -4  15   5       38.62       12.01     26.27 o 
  -3  15   5        8.64       17.71     19.73 o 
  -2  15   5     2915.44     2815.86     36.84 o 
  -1  15   5        2.70       74.86     21.13 o 
   0  15   5      593.06      581.54     23.10 o 
   1  15   5      643.04      616.40     20.99 o 
   2  15   5      737.71      682.52     20.80 o 
   3  15   5     1977.60     1896.22     30.46 o 
   4  15   5       31.90       24.56     21.39 o 
   5  15   5      288.34      299.71     30.46 o 
   6  15   5      496.20      469.90     33.31 o 
   7  15   5       79.66       63.30     33.10 o 
   8  15   5      590.59      628.17     49.23 o 
   9  15   5      155.68      242.22     80.45 o 
 -12  16   5       86.21      162.35     44.50 o 
 -11  16   5       66.78       52.34     28.31 o 
 -10  16   5      376.63      323.27     32.06 o 
  -9  16   5      335.55      338.46     33.96 o 
  -8  16   5      100.84       85.77     30.11 o 
  -7  16   5      583.13      542.78     35.15 o 
  -6  16   5       92.57      126.50     28.90 o 
  -5  16   5      253.91      273.86     31.19 o 
  -4  16   5      823.12      789.65     35.17 o 
  -3  16   5        1.42       17.98     26.91 o 
  -2  16   5       16.70       43.38     20.23 o 
  -1  16   5     2021.19     2070.67     32.05 o 
   0  16   5     4444.58     4231.04     38.85 o 
   1  16   5        7.30       12.86     17.69 o 
   2  16   5       12.85        5.66     19.85 o 
   3  16   5       94.83      102.83     20.05 o 
   4  16   5      415.05      423.75     24.41 o 
   5  16   5      105.66       74.21     23.83 o 
   6  16   5       37.98       66.22     30.60 o 
   7  16   5       53.59       80.12     34.04 o 
   8  16   5       64.37       92.25     47.64 o 
   9  16   5      113.95      115.41     45.78 o 
 -11  17   5        1.33       31.43     41.46 o 
 -10  17   5      209.43      248.56     32.08 o 
  -9  17   5      123.00      131.54     30.52 o 
  -8  17   5        5.05       15.55     29.37 o 
  -7  17   5      647.21      647.64     53.36 o 
  -6  17   5        1.68       18.88     26.51 o 
  -5  17   5      806.39      764.71     35.45 o 
  -4  17   5      456.84      476.13     32.51 o 
  -3  17   5       97.55      121.99     24.98 o 
  -2  17   5     1153.96     1059.20     41.34 o 
  -1  17   5      531.52      498.01     24.14 o 
   0  17   5      320.11      352.80     21.69 o 
   1  17   5        0.84        9.57     17.90 o 
   2  17   5      309.45      246.26     21.58 o 
   3  17   5       10.57       -1.15     21.72 o 
   4  17   5      283.99      262.31     28.33 o 
   5  17   5      135.96       52.53     26.41 o 
   6  17   5      966.97      875.41     41.94 o 
   7  17   5      278.67      298.48     33.63 o 
   8  17   5      143.87      107.46     46.31 o 
 -10  18   5      130.17      149.60     31.32 o 
  -9  18   5      139.96      114.52     29.47 o 
  -8  18   5     1075.12     1010.66     42.60 o 
  -7  18   5      607.72      600.59     35.56 o 
  -6  18   5      241.75      305.48     31.71 o 
  -5  18   5        0.33       21.85     29.76 o 
  -4  18   5      320.74      336.47     48.85 o 
  -3  18   5      139.52      154.08     31.69 o 
  -2  18   5       11.19       29.53     28.09 o 
  -1  18   5      303.32      266.76     27.30 o 
   0  18   5      533.93      505.36     21.51 o 
   1  18   5       14.67       11.77     25.09 o 
   2  18   5        2.24        1.65     23.35 o 
   3  18   5       54.92       41.54     27.08 o 
   4  18   5       41.89       42.81     26.93 o 
   5  18   5      128.73      130.70     29.77 o 
   6  18   5      522.89      554.15     38.25 o 
   7  18   5      107.06       39.04     33.99 o 
  -9  19   5        2.32       16.61     29.41 o 
  -8  19   5      264.84      283.71     32.92 o 
  -7  19   5      528.69      578.18     37.53 o 
  -6  19   5      176.84      203.34     28.89 o 
  -5  19   5      112.72      123.63     31.06 o 
  -4  19   5       97.66      117.96     28.30 o 
  -3  19   5       63.37       68.29     27.19 o 
  -2  19   5       84.02       95.04     50.34 o 
  -1  19   5      153.81      168.69     43.24 o 
   0  19   5      143.43      138.86     25.93 o 
   1  19   5      334.02      355.61     26.33 o 
   2  19   5      461.60      477.90     29.75 o 
   3  19   5     1179.87     1228.22     35.24 o 
   4  19   5      146.70      145.48     27.02 o 
   5  19   5     1221.91     1168.85     40.78 o 
   6  19   5       69.89       40.65     36.21 o 
  -7  20   5       43.09       62.57     29.50 o 
  -6  20   5      326.47      335.06     30.21 o 
  -5  20   5      489.77      546.42     38.06 o 
  -4  20   5       37.11       65.26     72.81 o 
  -3  20   5       51.18       80.41     51.29 o 
  -2  20   5      530.01      560.53     51.37 o 
  -1  20   5       80.11       84.33     35.47 o 
   0  20   5        0.83        9.74     38.43 o 
   1  20   5       69.09       53.83     31.93 o 
   2  20   5       29.51       54.32     27.52 o 
   3  20   5       82.04       95.47     36.35 o 
   4  20   5        1.21      -12.79     25.57 o 
  -5  21   5        8.84       54.10     38.86 o 
  -4  21   5      311.36      412.55     53.03 o 
  -3  21   5      229.32      239.45     51.73 o 
  -2  21   5        8.97       37.53     40.87 o 
  -1  21   5        2.55       51.74     35.70 o 
   0  21   5      104.65       90.09     39.05 o 
   1  21   5      216.69      177.33     37.42 o 
   2  21   5      212.28      268.18     35.94 o 
 -16   0   6       18.52       44.04     39.54 o 
 -14   0   6      471.47      363.42     34.59 o 
 -12   0   6      193.91      225.63     25.77 o 
 -10   0   6       65.37       59.51     19.95 o 
  -8   0   6     3356.55     3641.32     37.23 o 
  -6   0   6     4998.01     5196.36     46.61 o 
  -4   0   6     2565.46     2574.95     40.98 o 
  -2   0   6    34342.86    34849.01    379.94 o 
   0   0   6    13276.81    13292.46    100.23 o 
   2   0   6     7626.05     8381.13     78.35 o 
   4   0   6        1.17       35.35     20.91 o 
   6   0   6       59.84       67.11     23.72 o 
   8   0   6     1958.72     1941.43     67.40 o 
  10   0   6      617.86      520.74     58.57 o 
  12   0   6       29.18       27.04     40.60 o 
 -17   1   6     1123.01     1198.66     35.47 o 
 -16   1   6      322.29      312.59     28.01 o 
 -15   1   6      536.69      512.35     27.33 o 
 -14   1   6      477.51      411.99     24.40 o 
 -13   1   6       34.07       30.93     18.81 o 
 -12   1   6       18.70       14.27     18.18 o 
 -11   1   6      394.46      371.56     17.28 o 
 -10   1   6       14.04       19.32     14.21 o 
  -9   1   6      734.11      750.17     16.60 o 
  -8   1   6     1002.74     1138.07     16.93 o 
  -7   1   6       25.29        4.95     10.69 o 
  -6   1   6      320.39      294.28     10.56 o 
  -5   1   6      182.68      216.93      8.01 o 
  -4   1   6      212.55      229.61      8.66 o 
  -3   1   6     4443.49     4582.76     24.06 o 
  -2   1   6    23897.31    23861.17     93.50 o 
  -1   1   6     4115.42     4096.33     30.14 o 
   0   1   6    32558.77    31541.98    222.93 o 
   1   1   6      427.11      401.74     10.92 o 
   2   1   6     3703.45     3337.69     21.08 o 
   3   1   6      208.01      189.46     10.61 o 
   4   1   6      148.58      186.53     12.17 o 
   5   1   6      485.40      527.36     30.92 o 
   6   1   6      625.97      645.70     20.97 o 
   7   1   6        2.86        6.85     29.45 o 
   8   1   6     2771.82     2612.65     53.39 o 
   9   1   6        7.40       20.08     34.40 o 
  10   1   6      957.32      957.10     38.16 o 
  11   1   6     1110.88      936.62     37.87 o 
  12   1   6      257.69      240.82     33.93 o 
  13   1   6      507.26      571.75     37.33 o 
 -17   2   6       24.53       40.70     24.90 o 
 -16   2   6       40.53       79.60     25.76 o 
 -15   2   6       24.48       13.06     21.41 o 
 -14   2   6      280.52      275.50     21.05 o 
 -13   2   6        3.53       -5.66     18.79 o 
 -12   2   6     1475.61     1381.68     40.11 o 
 -11   2   6       27.25       31.37     18.65 o 
 -10   2   6     1923.79     1910.73     29.20 o 
  -9   2   6        0.19        5.97     14.30 o 
  -8   2   6     6853.05     6877.21     66.16 o 
  -7   2   6        0.56       -3.14     12.73 o 
  -6   2   6     5481.31     5965.37     30.82 o 
  -5   2   6      859.93     1026.57     12.94 o 
  -4   2   6     9050.88     9705.69     42.41 o 
  -3   2   6      338.65      389.88      9.95 o 
  -2   2   6     1972.94     1938.55     22.16 o 
  -1   2   6       72.06       79.61      9.46 o 
   0   2   6     2326.51     2248.61     14.96 o 
   1   2   6      482.56      472.41      7.74 o 
   2   2   6     1044.23      947.61     16.22 o 
   3   2   6     4469.46     4871.19     33.38 o 
   4   2   6      374.33      416.13     10.82 o 
   5   2   6     7166.28     7475.53     36.90 o 
   6   2   6     3740.32     3546.06     52.25 o 
   7   2   6       31.80       41.71     25.89 o 
   8   2   6       18.60       21.43     33.98 o 
   9   2   6       55.94       72.42     30.22 o 
  10   2   6      407.01      414.70     32.73 o 
  11   2   6        9.78       19.80     25.44 o 
  12   2   6        0.34       -2.95     29.47 o 
  13   2   6       24.69       19.18     30.71 o 
 -17   3   6        3.08       17.25     25.69 o 
 -16   3   6      216.91      247.42     27.93 o 
 -15   3   6       77.62       64.71     20.87 o 
 -14   3   6      542.09      589.46     26.77 o 
 -13   3   6      439.14      432.93     24.90 o 
 -12   3   6     1047.94      983.68     28.79 o 
 -11   3   6     2055.10     2036.43     32.12 o 
 -10   3   6     1358.50     1308.33     26.13 o 
  -9   3   6      688.94      715.21     21.38 o 
  -8   3   6      998.35     1066.40     21.12 o 
  -7   3   6     3426.24     3520.69     27.06 o 
  -6   3   6      521.20      437.19     12.89 o 
  -5   3   6      238.25      316.56     11.27 o 
  -4   3   6      276.30      248.15      7.37 o 
  -3   3   6    16290.19    17000.65     86.99 o 
  -2   3   6      267.82      280.46     10.98 o 
  -1   3   6     8435.52     8608.02     63.48 o 
   0   3   6       17.76       10.58      7.15 o 
   1   3   6      120.03      184.30      5.89 o 
   2   3   6     1426.47     1433.95     20.09 o 
   3   3   6      136.49      137.84     11.46 o 
   4   3   6        3.07       15.67     13.42 o 
   5   3   6      387.11      361.94     15.95 o 
   6   3   6      941.64      827.87     15.80 o 
   7   3   6     1045.06     1040.25     33.68 o 
   8   3   6      738.53      757.17     32.58 o 
   9   3   6       42.94       66.51     30.50 o 
  10   3   6      608.24      591.39     32.49 o 
  11   3   6      713.47      766.28     35.24 o 
  12   3   6      118.75      128.01     30.28 o 
  13   3   6       28.12       34.57     31.86 o 
 -17   4   6      111.60       92.78     31.51 o 
 -16   4   6      492.20      492.04     34.06 o 
 -15   4   6        2.94       20.86     24.20 o 
 -14   4   6       38.72       47.30     21.54 o 
 -13   4   6      239.20      290.90     23.22 o 
 -12   4   6      660.88      676.18     27.11 o 
 -11   4   6     2070.26     2068.87     45.82 o 
 -10   4   6      887.69      837.06     23.57 o 
  -9   4   6       61.40       65.16     16.64 o 
  -8   4   6     2925.22     2805.74     44.87 o 
  -7   4   6     1328.99     1511.78     22.73 o 
  -6   4   6     5799.84     6103.57     56.19 o 
  -5   4   6     3130.04     3084.90     23.77 o 
  -4   4   6      563.65      605.12      9.61 o 
  -3   4   6      727.57      754.10     11.05 o 
  -2   4   6       63.54       23.08     10.05 o 
  -1   4   6     1245.14     1159.25     13.30 o 
   0   4   6     1654.07     1659.90     15.24 o 
   1   4   6      775.21      858.82     14.24 o 
   2   4   6     7916.36     8844.34     54.27 o 
   3   4   6     3031.04     3039.31     24.34 o 
   4   4   6       56.43       47.91     12.89 o 
   5   4   6      392.27      475.19     12.02 o 
   6   4   6     1175.89     1183.40     25.58 o 
   7   4   6      984.47      896.26     17.25 o 
   8   4   6     3898.42     3899.61     51.71 o 
   9   4   6      443.08      503.93     32.44 o 
  10   4   6       65.06       81.50     27.75 o 
  11   4   6        5.51       41.36     27.95 o 
  12   4   6       89.21      111.61     30.24 o 
  13   4   6       53.37       78.84     42.95 o 
 -17   5   6       63.61       43.76     38.17 o 
 -16   5   6      306.23      286.58     32.05 o 
 -15   5   6      197.84      235.45     26.77 o 
 -14   5   6      114.83      120.02     22.96 o 
 -13   5   6     1110.80     1066.40     29.87 o 
 -12   5   6      131.71       87.76     22.07 o 
 -11   5   6      364.27      351.81     22.50 o 
 -10   5   6      113.12       81.61     18.52 o 
  -9   5   6     1924.74     1766.23     20.05 o 
  -8   5   6      525.96      579.32     14.24 o 
  -7   5   6       15.69       28.81      9.22 o 
  -6   5   6     3817.09     3889.17     32.31 o 
  -5   5   6       31.37       63.73      7.16 o 
  -4   5   6     7090.16     7671.49     43.98 o 
  -3   5   6     5836.51     5980.31     30.33 o 
  -2   5   6      556.34      637.17     12.88 o 
  -1   5   6       11.98       45.41      9.41 o 
   0   5   6      563.63      599.90     12.96 o 
   1   5   6      108.91      164.21     13.61 o 
   2   5   6      274.01      242.19     16.10 o 
   3   5   6     1820.85     1713.82     21.25 o 
   4   5   6      704.46      691.54     13.08 o 
   5   5   6      889.01      848.88     15.88 o 
   6   5   6      341.62      327.70     13.22 o 
   7   5   6     1837.97     1795.75     24.72 o 
   8   5   6      955.24      975.53     34.65 o 
   9   5   6      118.51      159.22     28.57 o 
  10   5   6       50.56      102.37     28.21 o 
  11   5   6      724.33      797.96     36.77 o 
  12   5   6       43.92      102.19     43.93 o 
  13   5   6       98.00      150.70     40.34 o 
 -17   6   6       37.35       46.09     44.72 o 
 -16   6   6        0.91       -2.11     29.14 o 
 -15   6   6      385.16      402.15     31.64 o 
 -14   6   6       79.08       55.36     26.41 o 
 -13   6   6       22.59       34.39     20.74 o 
 -12   6   6     1477.85     1360.00     30.22 o 
 -11   6   6     2796.38     2789.52     36.56 o 
 -10   6   6       30.19       35.68     10.29 o 
  -9   6   6      532.01      460.57     15.84 o 
  -8   6   6     1563.88     1382.81     23.87 o 
  -7   6   6      295.48      284.50      9.86 o 
  -6   6   6      648.26      593.73     10.23 o 
  -5   6   6     1640.39     1546.77     15.76 o 
  -4   6   6       28.61       40.31      6.37 o 
  -3   6   6     8268.24     8317.53     79.01 o 
  -2   6   6      190.30      170.14     13.10 o 
  -1   6   6     1274.63     1343.66     20.45 o 
   0   6   6     1076.74      972.71     18.56 o 
   1   6   6      274.33      277.11     13.82 o 
   2   6   6     2577.77     2889.83     29.07 o 
   3   6   6      423.98      446.47     14.42 o 
   4   6   6       45.68       54.46     13.22 o 
   5   6   6       91.27       89.42     11.50 o 
   6   6   6       13.77       12.06     10.98 o 
   7   6   6        6.82       11.54     17.30 o 
   8   6   6     3752.19     3725.20     50.35 o 
   9   6   6        5.58       35.74     26.37 o 
  10   6   6      165.52      182.33     28.58 o 
  11   6   6      729.08      694.28     34.15 o 
  12   6   6      340.10      343.95     65.13 o 
  13   6   6      539.33      669.74     48.71 o 
 -16   7   6      121.23      111.00     31.15 o 
 -15   7   6      585.53      593.24     34.92 o 
 -14   7   6        0.21        3.45     26.98 o 
 -13   7   6      135.21      120.80     26.84 o 
 -12   7   6        6.96       -1.20     26.28 o 
 -11   7   6     5544.48     5487.36     47.21 o 
 -10   7   6       12.98       32.69     18.50 o 
  -9   7   6       83.30       86.71     17.32 o 
  -8   7   6      824.11      852.42     20.38 o 
  -7   7   6      362.90      374.35     12.18 o 
  -6   7   6      232.86      246.07      7.52 o 
  -5   7   6     3593.47     3916.46    151.13 o 
  -4   7   6     1348.15     1469.38     25.94 o 
  -3   7   6     5083.88     5428.89     27.96 o 
  -2   7   6      291.76      291.95      9.81 o 
  -1   7   6     5206.93     5290.02     28.47 o 
   0   7   6     3314.06     3404.46     46.63 o 
   1   7   6     1873.96     1743.36     41.58 o 
   2   7   6     3731.54     3588.28     48.46 o 
   3   7   6     2649.22     2685.18     24.01 o 
   4   7   6      186.44      154.43     14.64 o 
   5   7   6     2499.87     2433.26     22.15 o 
   6   7   6        0.15        7.32     17.89 o 
   7   7   6     2023.26     2036.30     29.96 o 
   8   7   6     1494.44     1477.66     37.82 o 
   9   7   6      107.36      159.24     27.46 o 
  10   7   6        1.01       40.37     26.55 o 
  11   7   6      351.83      364.31     41.36 o 
  12   7   6        0.05       18.10     39.63 o 
  13   7   6        7.82       68.12     42.23 o 
 -16   8   6        1.32       13.12     31.79 o 
 -15   8   6      190.35      212.33     32.83 o 
 -14   8   6       30.71       43.02     28.22 o 
 -13   8   6        2.38       12.66     27.46 o 
 -12   8   6        2.18        8.17     24.96 o 
 -11   8   6      108.22      126.56     26.20 o 
 -10   8   6      628.79      636.99     29.59 o 
  -9   8   6     1576.40     1559.90     36.18 o 
  -8   8   6       74.43       63.14     22.71 o 
  -7   8   6     1421.67     1399.85     31.99 o 
  -6   8   6      676.82      662.38     13.97 o 
  -5   8   6       23.18       28.26     10.79 o 
  -4   8   6     2219.91     2112.29     21.83 o 
  -3   8   6     4114.15     4293.11     26.78 o 
  -2   8   6     4588.71     4586.29     52.18 o 
  -1   8   6        6.91       38.86     10.04 o 
   0   8   6      139.86      166.48     16.74 o 
   1   8   6     8523.23     8827.20     65.17 o 
   2   8   6      107.33      136.70      8.92 o 
   3   8   6       34.65        8.43     19.08 o 
   4   8   6      710.55      649.50     20.77 o 
   5   8   6      460.68      468.61     21.59 o 
   6   8   6        2.72       -8.31     19.73 o 
   7   8   6     1277.52     1271.56     27.46 o 
   8   8   6       62.88       31.64     27.37 o 
   9   8   6      241.34      265.42     29.19 o 
  10   8   6       23.47       62.36     42.77 o 
  11   8   6        0.97       36.92     41.65 o 
  12   8   6        3.80       54.73     46.86 o 
 -16   9   6      139.65      125.70     39.66 o 
 -15   9   6        0.21       14.73     30.16 o 
 -14   9   6       78.94       54.97     28.37 o 
 -13   9   6      380.19      378.48     30.67 o 
 -12   9   6       44.74       47.72     26.60 o 
 -11   9   6     1147.08     1190.98     36.24 o 
 -10   9   6       76.11       87.91     27.14 o 
  -9   9   6     1075.60     1046.96     33.71 o 
  -8   9   6        8.66      -11.98     23.96 o 
  -7   9   6      449.36      422.08     12.81 o 
  -6   9   6       27.70       42.44     18.06 o 
  -5   9   6        4.66       26.75     11.20 o 
  -4   9   6      116.94      126.20     13.60 o 
  -3   9   6      300.77      280.59     14.34 o 
  -2   9   6      679.23      744.09     19.15 o 
  -1   9   6     2082.95     2244.46     33.84 o 
   0   9   6     2258.34     2377.87     45.68 o 
   1   9   6       25.26       25.19     19.06 o 
   2   9   6      686.81      770.08     15.46 o 
   3   9   6       78.80       67.26     13.16 o 
   4   9   6     1900.88     1798.47     33.99 o 
   5   9   6      252.95      236.95     24.47 o 
   6   9   6        0.53       15.15     19.96 o 
   7   9   6      432.66      421.60     22.56 o 
   8   9   6       49.59       -3.40     25.55 o 
   9   9   6        6.42       34.55     37.56 o 
  10   9   6      174.01      231.37     70.83 o 
  11   9   6      455.93      498.90     53.88 o 
  12   9   6       61.73       42.85     42.36 o 
 -15  10   6       75.86       93.17     29.84 o 
 -14  10   6        0.05      -11.03     27.86 o 
 -13  10   6       47.41       51.86     27.68 o 
 -12  10   6       43.66       42.09     25.27 o 
 -11  10   6      287.19      284.71     27.72 o 
 -10  10   6       94.67      122.22     28.04 o 
  -9  10   6      321.31      295.85     21.64 o 
  -8  10   6      908.62      854.22     23.97 o 
  -7  10   6        2.23        0.99     18.89 o 
  -6  10   6     2307.20     1941.20     64.31 o 
  -5  10   6     2101.70     1928.78     27.31 o 
  -4  10   6     3176.73     3085.06     37.95 o 
  -3  10   6     1871.10     1877.90     24.15 o 
  -2  10   6      684.52      673.04     18.95 o 
  -1  10   6      181.13      198.33     15.57 o 
   0  10   6      982.36     1068.84     30.15 o 
   1  10   6       66.12       96.78     16.01 o 
   2  10   6     2167.84     2122.19     22.10 o 
   3  10   6      670.01      645.69     15.75 o 
   4  10   6       31.47        7.69     20.29 o 
   5  10   6      154.13      141.80     20.65 o 
   6  10   6     1695.38     1637.18     38.40 o 
   7  10   6      224.07      213.30     21.26 o 
   8  10   6       15.12       13.39     25.24 o 
   9  10   6      155.16      148.19     43.38 o 
  10  10   6       89.03       61.84     44.75 o 
  11  10   6        4.63       36.52     42.36 o 
  12  10   6      153.26      160.28     43.30 o 
 -15  11   6        5.10        6.78     50.57 o 
 -14  11   6      134.46      142.22     28.76 o 
 -13  11   6        4.09       11.29     27.32 o 
 -12  11   6       73.09       63.96     26.41 o 
 -11  11   6      254.40      188.60     27.66 o 
 -10  11   6      128.46      174.59     28.06 o 
  -9  11   6        2.01        3.15     18.54 o 
  -8  11   6       62.26       78.47     19.33 o 
  -7  11   6     1039.01     1036.87     26.22 o 
  -6  11   6        0.09       20.17     19.16 o 
  -5  11   6        0.20       31.29     13.31 o 
  -4  11   6     1024.78      868.15     19.86 o 
  -3  11   6     4033.29     4081.74     33.08 o 
  -2  11   6       29.04       39.50     16.83 o 
  -1  11   6      969.30      825.16     26.21 o 
   0  11   6     1439.86     1536.34     28.09 o 
   1  11   6      166.47      187.20     17.85 o 
   2  11   6     1254.08     1167.44     20.19 o 
   3  11   6     7641.61     7646.00     98.94 o 
   4  11   6      279.14      237.49     31.34 o 
   5  11   6     2120.01     2098.24     35.07 o 
   6  11   6       24.57        1.83     26.95 o 
   7  11   6     1542.22     1536.80     39.50 o 
   8  11   6       19.04       32.37     36.96 o 
   9  11   6      367.23      393.46     42.56 o 
  10  11   6      524.32      536.05     44.90 o 
  11  11   6       12.65       21.63     44.91 o 
 -15  12   6       21.01       22.38     45.34 o 
 -14  12   6      214.50      247.89     35.60 o 
 -13  12   6      640.16      639.58     34.25 o 
 -12  12   6      397.72      378.48     33.15 o 
 -11  12   6     1139.70     1152.94     37.75 o 
 -10  12   6      729.08      692.31     32.30 o 
  -9  12   6      765.15      726.59     34.33 o 
  -8  12   6      226.53      211.55     21.08 o 
  -7  12   6      168.57      173.84     21.01 o 
  -6  12   6      494.65      440.82     23.30 o 
  -5  12   6      348.60      348.24     15.45 o 
  -4  12   6       87.24       93.15     16.02 o 
  -3  12   6       38.40       59.78     16.84 o 
  -2  12   6        4.13        9.99     17.41 o 
  -1  12   6     2824.17     2838.74     31.95 o 
   0  12   6      184.78      198.05     20.39 o 
   1  12   6     1445.61     1467.01     33.48 o 
   2  12   6      147.38      171.54     20.80 o 
   3  12   6     4664.29     4340.60     41.43 o 
   4  12   6      922.00      886.25     36.18 o 
   5  12   6       61.13       57.54     23.41 o 
   6  12   6      682.84      673.43     48.01 o 
   7  12   6      553.39      484.88     31.83 o 
   8  12   6      146.35      188.17     40.44 o 
   9  12   6      936.77      921.11     54.17 o 
  10  12   6       42.25       61.43     52.96 o 
  11  12   6       70.09       82.60     46.43 o 
 -14  13   6      114.88      143.90     41.66 o 
 -13  13   6      397.61      469.14     35.95 o 
 -12  13   6      128.89      172.56     31.95 o 
 -11  13   6      562.89      518.55     36.62 o 
 -10  13   6     1333.85     1326.38     40.53 o 
  -9  13   6      512.52      516.84     31.68 o 
  -8  13   6        6.40        7.21     19.89 o 
  -7  13   6       72.50       77.51     21.28 o 
  -6  13   6       98.81       94.27     24.49 o 
  -5  13   6       12.04       35.79     21.97 o 
  -4  13   6      467.19      456.81     28.08 o 
  -3  13   6     4022.83     4020.58     58.10 o 
  -2  13   6      752.31      729.95     23.63 o 
  -1  13   6     2983.92     2986.57     33.88 o 
   0  13   6     2861.86     2722.03     30.96 o 
   1  13   6       73.07      134.30     20.23 o 
   2  13   6     3262.96     3092.72     38.05 o 
   3  13   6      265.65      255.42     24.55 o 
   4  13   6      258.34      240.68     26.71 o 
   5  13   6      156.47      175.41     25.66 o 
   6  13   6      301.20      344.35     29.63 o 
   7  13   6      294.49      285.14     31.29 o 
   8  13   6       15.74       23.31     40.84 o 
   9  13   6       10.01        2.94     39.09 o 
  10  13   6      266.73      290.64     45.18 o 
 -13  14   6      706.65      695.12     35.38 o 
 -12  14   6       34.39       48.44     28.04 o 
 -11  14   6        9.99       54.62     28.86 o 
 -10  14   6      564.31      610.01     32.72 o 
  -9  14   6      738.72      716.90     36.29 o 
  -8  14   6      525.86      541.08     34.05 o 
  -7  14   6       63.03       43.22     21.56 o 
  -6  14   6        1.56        7.51     20.96 o 
  -5  14   6      978.26      982.21     28.86 o 
  -4  14   6        0.11       -5.72     23.52 o 
  -3  14   6     1754.13     1676.50     27.80 o 
  -2  14   6     3855.70     3596.17     35.90 o 
  -1  14   6      449.93      412.90     25.86 o 
   0  14   6      965.56      866.28     31.57 o 
   1  14   6       27.11       50.89     19.31 o 
   2  14   6       33.66       30.19     21.64 o 
   3  14   6       10.07       24.06     22.24 o 
   4  14   6     1169.72     1062.62     32.01 o 
   5  14   6        0.71      -12.58     25.16 o 
   6  14   6      127.34      116.82     30.50 o 
   7  14   6      427.08      450.98     32.70 o 
   8  14   6      318.41      342.58     55.16 o 
   9  14   6       39.32       67.96     40.01 o 
  10  14   6      112.86      140.98     43.23 o 
 -13  15   6       13.55       46.95     47.65 o 
 -12  15   6       58.95       51.45     30.56 o 
 -11  15   6       25.50       18.94     28.85 o 
 -10  15   6       91.62       95.02     29.97 o 
  -9  15   6        0.07        7.29     29.01 o 
  -8  15   6      205.13      225.48     31.01 o 
  -7  15   6      148.21      188.03     30.10 o 
  -6  15   6     1729.67     1708.95     33.16 o 
  -5  15   6       60.37       72.89     23.40 o 
  -4  15   6     1058.44     1000.06     29.45 o 
  -3  15   6        5.68        9.74     20.79 o 
  -2  15   6      634.51      694.55     35.09 o 
  -1  15   6     6392.27     6413.49     48.35 o 
   0  15   6       59.78       83.43     21.61 o 
   1  15   6        1.77       25.94     17.66 o 
   2  15   6       46.35       48.84     20.23 o 
   3  15   6       17.82       22.90     25.65 o 
   4  15   6      505.97      474.44     25.18 o 
   5  15   6       21.64       12.48     26.09 o 
   6  15   6       79.11       57.26     31.44 o 
   7  15   6        6.99        2.29     37.32 o 
   8  15   6       95.24      130.55     40.19 o 
   9  15   6       68.14       88.21     45.13 o 
 -12  16   6      305.27      324.18     44.52 o 
 -11  16   6       77.82       93.34     31.03 o 
 -10  16   6      140.15      107.31     32.94 o 
  -9  16   6       15.11       13.79     28.47 o 
  -8  16   6       14.09       37.34     27.39 o 
  -7  16   6      527.61      514.70     33.06 o 
  -6  16   6      294.39      273.38     32.42 o 
  -5  16   6       65.91       77.41     28.68 o 
  -4  16   6        2.53       -7.29     27.39 o 
  -3  16   6      838.71      853.33     40.00 o 
  -2  16   6      890.85      923.96     27.61 o 
  -1  16   6      499.51      459.44     23.38 o 
   0  16   6      408.81      418.74     30.45 o 
   1  16   6      311.73      256.07     21.51 o 
   2  16   6      884.57      918.75     25.88 o 
   3  16   6        4.26       14.97     19.69 o 
   4  16   6      216.91      200.48     29.47 o 
   5  16   6       72.99       52.29     22.92 o 
   6  16   6       65.41       48.74     32.46 o 
   7  16   6      106.09       63.50     42.40 o 
   8  16   6       37.85       43.84     37.32 o 
 -11  17   6        7.06       43.42     32.08 o 
 -10  17   6      192.57      164.59     36.00 o 
  -9  17   6      369.37      397.52     32.87 o 
  -8  17   6       45.14       73.04     30.81 o 
  -7  17   6      201.25      174.70     28.64 o 
  -6  17   6        8.38       26.68     27.83 o 
  -5  17   6      462.52      463.67     31.67 o 
  -4  17   6      618.63      580.01     34.57 o 
  -3  17   6      256.93      241.73     34.25 o 
  -2  17   6      187.21      268.11     38.34 o 
  -1  17   6      355.39      318.29     22.66 o 
   0  17   6        3.98       21.67     20.99 o 
   1  17   6      313.07      326.94     22.34 o 
   2  17   6      702.13      700.43     25.25 o 
   3  17   6      228.69      209.18     22.66 o 
   4  17   6     1032.19     1029.37     27.76 o 
   5  17   6      162.61      149.22     26.30 o 
   6  17   6        6.69       -7.38     34.00 o 
   7  17   6       74.90       99.58     48.37 o 
 -10  18   6       15.03       26.02     32.03 o 
  -9  18   6       71.06      100.22     31.99 o 
  -8  18   6        2.18       30.87     27.46 o 
  -7  18   6      504.00      523.27     37.05 o 
  -6  18   6       19.72       31.20     30.18 o 
  -5  18   6      755.45      793.77     36.23 o 
  -4  18   6       38.14       41.55     30.47 o 
  -3  18   6     1604.43     1543.51     42.83 o 
  -2  18   6      452.48      454.76     48.35 o 
  -1  18   6      151.41      174.51     27.63 o 
   0  18   6      311.87      338.99     23.79 o 
   1  18   6      140.05      110.84     21.54 o 
   2  18   6       40.90       69.15     26.48 o 
   3  18   6      124.01      133.54     27.11 o 
   4  18   6       50.89       15.26     27.42 o 
   5  18   6      161.15      203.73     31.64 o 
   6  18   6       41.84        8.15     35.73 o 
  -9  19   6       38.51       39.91     31.73 o 
  -8  19   6      363.18      427.19     35.80 o 
  -7  19   6      860.60      856.94     40.84 o 
  -6  19   6      738.77      770.08     39.09 o 
  -5  19   6       89.11       90.28     32.29 o 
  -4  19   6      298.58      295.89     34.78 o 
  -3  19   6       12.50       20.05     28.35 o 
  -2  19   6       39.53       17.33     30.95 o 
  -1  19   6       40.45       40.89     33.83 o 
   0  19   6      185.68      208.51     35.79 o 
   1  19   6       78.73       81.61     26.47 o 
   2  19   6       32.93       31.07     30.66 o 
   3  19   6      140.42      193.56     25.84 o 
   4  19   6        5.04       24.94     28.68 o 
   5  19   6      150.78      169.12     34.61 o 
  -7  20   6      477.65      479.71     37.08 o 
  -6  20   6        8.46       30.07     28.69 o 
  -5  20   6      112.80      140.83     29.36 o 
  -4  20   6        9.64       36.75     44.73 o 
  -3  20   6      183.68      156.85     47.62 o 
  -2  20   6       92.29      104.84     47.47 o 
  -1  20   6      916.26     1021.39     68.93 o 
   0  20   6       11.26       17.02     40.58 o 
   1  20   6       29.75       61.98     35.68 o 
   2  20   6       58.35       60.58     27.06 o 
   3  20   6       37.49       21.73     27.20 o 
  -4  21   6       64.28       51.90     51.31 o 
  -3  21   6       18.44       27.31     43.42 o 
  -2  21   6       38.38       21.70     40.12 o 
  -1  21   6       24.90       31.41     46.70 o 
   0  21   6      738.07      713.11     46.21 o 
   1  21   6      548.83      528.65     40.54 o 
 -17   0   7      884.01      953.25     73.98 o 
 -15   0   7      446.03      477.48     37.16 o 
 -13   0   7      321.82      288.17     25.20 o 
 -11   0   7     3642.39     3729.36     59.30 o 
  -9   0   7     9351.29     9485.53     79.85 o 
  -7   0   7      175.16      222.26     15.73 o 
  -5   0   7    24136.24    24759.28    259.77 o 
  -3   0   7     1044.12     1339.90     22.99 o 
  -1   0   7    37582.09    37437.48    415.33 o 
   1   0   7     1414.02     1107.40     24.35 o 
   3   0   7        8.73       27.97     15.05 o 
   5   0   7       18.26       43.15     17.62 o 
   7   0   7      860.09      814.25     51.61 o 
   9   0   7      163.54      120.37     50.99 o 
  11   0   7       76.34       66.29     48.31 o 
  13   0   7      536.84      630.47     56.56 o 
 -17   1   7      269.51      293.07     28.22 o 
 -16   1   7       81.98       56.99     23.01 o 
 -15   1   7        2.90       12.54     21.84 o 
 -14   1   7      127.67      117.60     19.25 o 
 -13   1   7      182.20      153.66     19.02 o 
 -12   1   7      515.09      491.11     19.71 o 
 -11   1   7     2452.21     2558.53     27.60 o 
 -10   1   7      919.62      979.43     18.94 o 
  -9   1   7      737.37      720.92     16.46 o 
  -8   1   7     2713.83     2706.32     22.16 o 
  -7   1   7     5680.72     5676.80     29.27 o 
  -6   1   7        9.12       15.62      8.55 o 
  -5   1   7       33.75       31.90      5.84 o 
  -4   1   7     1223.83     1352.50     12.14 o 
  -3   1   7     6960.19     6809.32     42.45 o 
  -2   1   7     2762.52     2753.91     25.10 o 
  -1   1   7      878.02      671.97     25.86 o 
   0   1   7     1080.19     1003.64     17.40 o 
   1   1   7      572.92      553.06     12.07 o 
   2   1   7     2757.22     2633.56     20.71 o 
   3   1   7     3351.23     3427.88     21.74 o 
   4   1   7     6408.96     6377.89     37.30 o 
   5   1   7      895.47      937.09     17.62 o 
   6   1   7       23.35       29.83     17.84 o 
   7   1   7     1508.71     1526.91     28.67 o 
   8   1   7     1218.67     1118.56     46.57 o 
   9   1   7      622.38      653.77     42.66 o 
  10   1   7      434.92      429.14     32.93 o 
  11   1   7       38.84       50.07     32.54 o 
  12   1   7      235.19      283.76     33.37 o 
  13   1   7       82.41       72.47     26.64 o 
 -17   2   7      102.20      105.81     25.58 o 
 -16   2   7        1.38        6.47     23.18 o 
 -15   2   7        0.09        9.01     19.67 o 
 -14   2   7      198.67      226.96     20.05 o 
 -13   2   7      140.59      160.08     19.03 o 
 -12   2   7     1997.46     2072.32     32.23 o 
 -11   2   7       38.84       41.64     18.93 o 
 -10   2   7      953.74      910.18     20.64 o 
  -9   2   7       20.25       12.91     14.22 o 
  -8   2   7      646.74      638.92     16.82 o 
  -7   2   7      656.01      594.74     15.39 o 
  -6   2   7     4602.20     4500.77     27.76 o 
  -5   2   7     7343.36     7698.69     32.39 o 
  -4   2   7       19.20       13.04      7.95 o 
  -3   2   7      516.13      595.64     12.08 o 
  -2   2   7     2939.81     2931.04     26.43 o 
  -1   2   7    14099.29    13456.23     56.81 o 
   0   2   7     2506.23     2544.17     18.94 o 
   1   2   7     3768.91     4426.64     30.34 o 
   2   2   7       35.78       38.08      6.38 o 
   3   2   7      320.21      430.27      9.78 o 
   4   2   7       35.14       29.03      8.60 o 
   5   2   7     1803.10     1922.31     15.23 o 
   6   2   7       17.07       28.46     11.42 o 
   7   2   7     6315.56     6293.65     48.08 o 
   8   2   7      174.32      176.26     28.75 o 
   9   2   7     1175.10     1091.68     36.47 o 
  10   2   7       17.25       -0.01     29.39 o 
  11   2   7       72.94       54.92     31.53 o 
  12   2   7       82.92       62.24     28.87 o 
  13   2   7       19.70       17.07     28.03 o 
 -17   3   7       16.99       37.58     25.92 o 
 -16   3   7      210.28      223.07     26.22 o 
 -15   3   7       29.50        5.98     19.31 o 
 -14   3   7      516.91      547.30     22.48 o 
 -13   3   7      101.48       93.82     22.00 o 
 -12   3   7      457.36      423.93     24.10 o 
 -11   3   7      876.00      818.22     25.55 o 
 -10   3   7     3295.80     3119.26     34.51 o 
  -9   3   7      173.38      261.56     16.17 o 
  -8   3   7      310.47      254.23     15.11 o 
  -7   3   7      699.82      717.04     16.21 o 
  -6   3   7      753.24      822.01     24.18 o 
  -5   3   7      414.22      421.87     13.40 o 
  -4   3   7      381.43      527.69     10.78 o 
  -3   3   7     5552.09     5835.63     39.93 o 
  -2   3   7     3032.49     3302.92     19.70 o 
  -1   3   7      733.85      851.18     11.81 o 
   0   3   7     4387.32     4593.32     22.99 o 
   1   3   7      172.16      226.58      6.85 o 
   2   3   7     2401.11     2370.25     28.44 o 
   3   3   7       49.24       46.18      9.94 o 
   4   3   7       38.57       41.28     14.48 o 
   5   3   7       58.14       58.31     15.75 o 
   6   3   7       11.59        6.86      7.25 o 
   7   3   7      640.36      591.54     23.56 o 
   8   3   7       30.93       25.37     29.54 o 
   9   3   7     1693.49     1623.58     41.63 o 
  10   3   7      566.45      534.49     35.67 o 
  11   3   7       27.60       35.36     29.93 o 
  12   3   7       78.07       77.84     29.57 o 
  13   3   7        0.10       -4.97     39.53 o 
 -17   4   7       19.94       25.66     25.50 o 
 -16   4   7       26.89       38.63     21.56 o 
 -15   4   7      137.80      149.48     25.55 o 
 -14   4   7      610.29      557.93     26.94 o 
 -13   4   7      398.70      339.47     25.65 o 
 -12   4   7      453.67      444.78     24.52 o 
 -11   4   7      214.87      172.30     20.62 o 
 -10   4   7     1595.77     1612.10     28.33 o 
  -9   4   7       30.30       50.33     16.13 o 
  -8   4   7        2.78       15.58     14.35 o 
  -7   4   7      164.26      123.60     14.00 o 
  -6   4   7     1565.52     1658.93     19.77 o 
  -5   4   7       79.42       70.82     12.86 o 
  -4   4   7     1694.08     1780.77     14.20 o 
  -3   4   7     1022.13     1177.44     12.63 o 
  -2   4   7     3398.64     3396.61     18.48 o 
  -1   4   7     1772.26     2020.94     14.95 o 
   0   4   7        9.77       16.96      8.59 o 
   1   4   7      770.54      876.48     10.74 o 
   2   4   7      419.55      433.17     17.66 o 
   3   4   7      749.76      828.69     15.75 o 
   4   4   7      248.26      257.02     16.24 o 
   5   4   7      335.20      340.57     17.09 o 
   6   4   7      287.41      282.49     17.49 o 
   7   4   7     1292.22     1208.72     26.21 o 
   8   4   7       14.12       49.12     29.74 o 
   9   4   7      132.87      148.72     29.49 o 
  10   4   7       21.51       31.99     30.33 o 
  11   4   7      508.52      530.51     35.83 o 
  12   4   7        0.77       -1.06     32.57 o 
  13   4   7        5.96       21.92     46.62 o 
 -17   5   7      114.28      132.62     25.39 o 
 -16   5   7       41.34       51.99     26.69 o 
 -15   5   7      252.83      241.22     25.84 o 
 -14   5   7     1172.37     1118.76     30.83 o 
 -13   5   7       18.17       15.89     20.48 o 
 -12   5   7      249.81      264.86     22.59 o 
 -11   5   7      211.59      179.74     21.32 o 
 -10   5   7     1407.93     1341.35     26.62 o 
  -9   5   7     1387.19     1335.94     28.00 o 
  -8   5   7      218.01      222.78     11.91 o 
  -7   5   7      233.80      273.78     11.85 o 
  -6   5   7       33.97       28.25     10.19 o 
  -5   5   7      239.41      304.87      9.74 o 
  -4   5   7      724.82      840.98     12.16 o 
  -3   5   7     1986.18     2010.89     15.10 o 
  -2   5   7        3.18       15.77     11.16 o 
  -1   5   7     1252.42     1374.22     20.65 o 
   0   5   7        0.79       25.22      9.12 o 
   1   5   7       29.55       34.35      8.41 o 
   2   5   7      944.62      868.68     19.68 o 
   3   5   7      138.90      121.57     13.34 o 
   4   5   7     2023.19     1906.13     19.95 o 
   5   5   7      189.80      205.09     16.24 o 
   6   5   7     3145.04     3131.48     46.43 o 
   7   5   7     2548.45     2523.64     43.70 o 
   8   5   7       30.27       58.87     38.19 o 
   9   5   7       12.46       25.19     26.25 o 
  10   5   7      154.86      126.91     30.01 o 
  11   5   7      278.71      314.64     32.63 o 
  12   5   7        3.46       13.49     44.18 o 
 -17   6   7      207.83      220.19     32.38 o 
 -16   6   7      345.63      328.44     33.34 o 
 -15   6   7      189.08      172.85     27.13 o 
 -14   6   7       17.09       47.30     22.76 o 
 -13   6   7        5.60        6.81     21.30 o 
 -12   6   7      922.98      916.26     26.77 o 
 -11   6   7      220.57      204.11     20.64 o 
 -10   6   7      252.74      251.78     19.91 o 
  -9   6   7      188.42      169.88     11.38 o 
  -8   6   7     1712.73     1654.46     35.92 o 
  -7   6   7      918.95      955.67     14.94 o 
  -6   6   7     7927.25     8383.44    111.10 o 
  -5   6   7     1283.85     1258.53     15.32 o 
  -4   6   7      858.03      885.31     13.91 o 
  -3   6   7     1992.69     1890.13     15.95 o 
  -2   6   7        2.22       33.11     12.94 o 
  -1   6   7      802.57      673.62     17.40 o 
   0   6   7      277.71      245.22     11.25 o 
   1   6   7        0.23       16.13      7.47 o 
   2   6   7      857.51      888.48     23.81 o 
   3   6   7     5459.82     5986.38     35.72 o 
   4   6   7        0.02        5.24     15.09 o 
   5   6   7      125.31      139.80     15.33 o 
   6   6   7     1262.99     1189.82     23.58 o 
   7   6   7     3836.07     3692.84     50.21 o 
   8   6   7      110.42      115.39     28.79 o 
   9   6   7     2063.59     2092.39     44.62 o 
  10   6   7       70.96      125.67     30.81 o 
  11   6   7        1.33       10.02     37.06 o 
  12   6   7       58.80       89.44     44.59 o 
 -16   7   7       49.80       71.39     30.09 o 
 -15   7   7       29.77       21.67     27.17 o 
 -14   7   7      263.62      237.37     29.16 o 
 -13   7   7        3.58       13.09     20.95 o 
 -12   7   7       44.97       68.20     21.67 o 
 -11   7   7      680.19      686.16     24.86 o 
 -10   7   7     3661.83     3538.49     44.05 o 
  -9   7   7      133.66      121.17     12.61 o 
  -8   7   7      169.43      133.83      9.22 o 
  -7   7   7      103.20      140.19      8.69 o 
  -6   7   7     1497.26     1514.80     28.73 o 
  -5   7   7       94.37       91.49      8.04 o 
  -4   7   7     3876.77     3591.02     66.29 o 
  -3   7   7      224.71      295.43      9.86 o 
  -2   7   7      305.01      292.34     15.21 o 
  -1   7   7      184.39      184.57     15.58 o 
   0   7   7        5.57       41.21     10.41 o 
   1   7   7       28.38       52.95     10.33 o 
   2   7   7     3887.22     4156.54     52.21 o 
   3   7   7      926.31      945.01     20.03 o 
   4   7   7     1747.11     1770.97     25.57 o 
   5   7   7      531.58      511.20     15.01 o 
   6   7   7      178.20      162.33     22.73 o 
   7   7   7      596.24      577.77     45.57 o 
   8   7   7       17.22       42.17     28.82 o 
   9   7   7      286.18      301.74     28.56 o 
  10   7   7      649.30      689.58     43.18 o 
  11   7   7        1.10       31.21     33.22 o 
  12   7   7      302.04      419.48     45.04 o 
 -16   8   7      387.78      440.95     34.15 o 
 -15   8   7      248.97      286.47     31.31 o 
 -14   8   7      114.09      123.29     29.72 o 
 -13   8   7        3.95       23.38     25.52 o 
 -12   8   7      757.40      718.43     32.75 o 
 -11   8   7        7.78       51.58     19.62 o 
 -10   8   7       50.71       70.54     17.97 o 
  -9   8   7     1582.68     1515.93     25.55 o 
  -8   8   7      405.96      385.88     16.97 o 
  -7   8   7      211.94      247.16     10.21 o 
  -6   8   7      402.04      316.22     15.64 o 
  -5   8   7      379.96      310.87     14.69 o 
  -4   8   7        7.38       12.59     14.11 o 
  -3   8   7      990.34      981.77     14.15 o 
  -2   8   7      302.29      355.55     14.76 o 
  -1   8   7      609.11      644.01     18.78 o 
   0   8   7     2741.31     2692.13     31.12 o 
   1   8   7     1173.15     1256.19     56.06 o 
   2   8   7      777.12      759.88     19.33 o 
   3   8   7        4.89       17.54     17.87 o 
   4   8   7     2865.30     2823.43     27.31 o 
   5   8   7      768.15      706.04     23.54 o 
   6   8   7     1903.88     1760.07     32.22 o 
   7   8   7      184.93      174.77     28.98 o 
   8   8   7        0.27       -3.62     25.75 o 
   9   8   7      258.01      262.91     30.11 o 
  10   8   7      557.93      547.35     44.08 o 
  11   8   7       72.82       76.95     38.44 o 
  12   8   7      804.09      843.23     52.82 o 
 -16   9   7       13.52       21.53     30.16 o 
 -15   9   7       42.85       14.05     28.91 o 
 -14   9   7      303.79      335.49     31.47 o 
 -13   9   7       19.51       37.81     26.16 o 
 -12   9   7      472.04      445.09     32.85 o 
 -11   9   7      999.83      945.30     33.79 o 
 -10   9   7      228.79      246.62     27.79 o 
  -9   9   7     1123.98     1148.71     34.99 o 
  -8   9   7      537.08      531.03     30.08 o 
  -7   9   7      884.24      796.65     15.49 o 
  -6   9   7       96.75       85.47     11.66 o 
  -5   9   7      495.60      579.05     16.68 o 
  -4   9   7      556.05      511.38     18.00 o 
  -3   9   7      293.77      261.95     15.37 o 
  -2   9   7      292.74      288.74     10.35 o 
  -1   9   7      197.00      174.56     12.17 o 
   0   9   7        7.09       38.90     17.36 o 
   1   9   7     3293.92     3496.09     48.43 o 
   2   9   7     7822.67     7624.28     77.88 o 
   3   9   7       61.40       57.78     17.17 o 
   4   9   7     3801.20     3666.90     63.03 o 
   5   9   7      244.07      164.77     20.50 o 
   6   9   7      125.40      113.40     22.52 o 
   7   9   7      161.04      111.47     28.12 o 
   8   9   7       63.00       34.56     26.27 o 
   9   9   7      174.10      193.16     41.71 o 
  10   9   7      378.26      353.90     47.69 o 
  11   9   7        0.27       46.36     52.63 o 
 -15  10   7      100.98       99.38     28.21 o 
 -14  10   7      318.59      358.88     33.19 o 
 -13  10   7      479.72      438.59     31.66 o 
 -12  10   7      478.05      477.97     31.50 o 
 -11  10   7      925.90      920.37     35.39 o 
 -10  10   7      118.98      119.93     28.79 o 
  -9  10   7       81.97       63.78     20.80 o 
  -8  10   7       20.71       15.60     20.66 o 
  -7  10   7      136.11      132.61     20.25 o 
  -6  10   7      377.28      377.09     17.82 o 
  -5  10   7     1638.43     1620.94     34.54 o 
  -4  10   7     2685.84     2820.70     47.48 o 
  -3  10   7       45.50       62.84     15.90 o 
  -2  10   7      388.35      390.99     17.27 o 
  -1  10   7     1770.27     1893.18     46.78 o 
   0  10   7      621.60      657.63     26.64 o 
   1  10   7     2280.63     2328.37     58.09 o 
   2  10   7       82.47      101.65     14.07 o 
   3  10   7       74.37       79.36     18.49 o 
   4  10   7      105.00       83.82     23.18 o 
   5  10   7     1345.59     1256.75     35.95 o 
   6  10   7       29.83       -2.07     25.99 o 
   7  10   7      266.99      236.16     27.88 o 
   8  10   7      321.88      376.56     42.30 o 
   9  10   7      250.09      192.40     35.57 o 
  10  10   7       25.96       52.56     40.79 o 
  11  10   7       61.54       23.87     37.61 o 
 -15  11   7        7.85        1.67     28.10 o 
 -14  11   7      108.77      143.85     29.31 o 
 -13  11   7      342.47      353.14     32.19 o 
 -12  11   7       21.04       38.17     27.59 o 
 -11  11   7       13.67       37.76     29.02 o 
 -10  11   7     1970.04     1933.78     44.07 o 
  -9  11   7       13.40        4.71     20.76 o 
  -8  11   7     1663.28     1551.71     46.17 o 
  -7  11   7        3.69       -3.33     20.99 o 
  -6  11   7        8.82       14.92     13.03 o 
  -5  11   7      979.85      985.61     19.97 o 
  -4  11   7       12.42       32.09     16.10 o 
  -3  11   7        0.04        5.44     16.71 o 
  -2  11   7     1652.81     1731.72     25.82 o 
  -1  11   7       44.89       75.14     18.61 o 
   0  11   7        0.92       36.84     19.83 o 
   1  11   7      239.79      229.19     21.92 o 
   2  11   7       26.02       28.66     15.32 o 
   3  11   7     1779.49     1773.19     37.08 o 
   4  11   7      135.83       92.31     40.01 o 
   5  11   7      867.47      837.42     27.41 o 
   6  11   7       61.29       40.65     27.48 o 
   7  11   7      153.36      181.52     39.68 o 
   8  11   7      101.95       73.79     42.92 o 
   9  11   7       85.95      103.10     43.43 o 
  10  11   7      229.24      270.41     48.59 o 
  11  11   7      182.29      232.86     65.27 o 
 -15  12   7       89.18       62.09     41.31 o 
 -14  12   7       63.76       67.94     28.94 o 
 -13  12   7       13.96       32.79     31.02 o 
 -12  12   7        0.16       -1.43     27.94 o 
 -11  12   7       70.31       82.35     29.63 o 
 -10  12   7      213.49      214.27     28.86 o 
  -9  12   7      384.87      358.53     22.67 o 
  -8  12   7       24.64       27.77     21.15 o 
  -7  12   7     1583.81     1496.00     30.92 o 
  -6  12   7     2331.62     2344.37     34.70 o 
  -5  12   7     2035.12     1927.48     46.77 o 
  -4  12   7     2919.37     2902.29     30.76 o 
  -3  12   7      630.54      547.00     20.92 o 
  -2  12   7     1145.02     1085.15     24.77 o 
  -1  12   7      252.11      263.83     20.61 o 
   0  12   7       32.52       58.68     20.57 o 
   1  12   7      226.79      230.15     20.81 o 
   2  12   7       52.42       50.85     20.52 o 
   3  12   7      202.53      186.97     32.89 o 
   4  12   7       61.36       63.27     33.68 o 
   5  12   7      449.01      377.27     29.96 o 
   6  12   7      935.42      897.83     33.92 o 
   7  12   7        2.05       32.71     36.05 o 
   8  12   7      675.21      618.36     45.48 o 
   9  12   7       19.77       61.04     43.61 o 
  10  12   7       88.77      124.44     48.20 o 
 -14  13   7       25.39       36.06     29.81 o 
 -13  13   7        0.90       11.76     29.85 o 
 -12  13   7      139.06      152.12     31.24 o 
 -11  13   7       28.76       34.80     26.94 o 
 -10  13   7      127.09      118.77     29.86 o 
  -9  13   7      133.57      133.37     30.65 o 
  -8  13   7      569.53      562.86     25.45 o 
  -7  13   7      271.17      295.93     24.45 o 
  -6  13   7      420.38      440.56     25.08 o 
  -5  13   7     4101.72     3950.65     49.86 o 
  -4  13   7       55.62       52.35     18.23 o 
  -3  13   7      592.98      625.44     24.16 o 
  -2  13   7     2884.72     2883.37     33.52 o 
  -1  13   7     2644.51     2569.85     32.93 o 
   0  13   7      506.27      491.85     23.47 o 
   1  13   7     1087.95     1045.62     25.58 o 
   2  13   7       93.61      118.79     20.36 o 
   3  13   7      816.55      801.70     27.71 o 
   4  13   7     1981.40     1894.61     33.14 o 
   5  13   7      181.22      144.25     24.74 o 
   6  13   7      149.42      166.03     28.95 o 
   7  13   7        7.02       40.37     36.70 o 
   8  13   7       76.24      112.10     46.28 o 
   9  13   7      357.17      429.28     51.63 o 
  10  13   7       79.04       84.15     48.76 o 
 -13  14   7      705.63      776.02     55.84 o 
 -12  14   7     1789.49     1881.47     46.82 o 
 -11  14   7      766.86      720.65     36.28 o 
 -10  14   7      147.12      146.14     28.60 o 
  -9  14   7       93.38       70.96     28.46 o 
  -8  14   7        0.60       29.02     27.90 o 
  -7  14   7     1465.46     1446.01     32.29 o 
  -6  14   7     1732.13     1736.44     33.65 o 
  -5  14   7      747.15      725.95     29.58 o 
  -4  14   7      174.95      156.57     25.10 o 
  -3  14   7       70.84       89.05     21.18 o 
  -2  14   7     2782.00     2665.40     33.19 o 
  -1  14   7       14.73       -6.89     20.65 o 
   0  14   7       63.61       98.68     20.56 o 
   1  14   7      314.93      332.01     24.05 o 
   2  14   7      304.98      313.01     22.25 o 
   3  14   7       13.70       22.74     19.80 o 
   4  14   7       18.30       -4.35     24.98 o 
   5  14   7        1.15      -11.20     22.40 o 
   6  14   7      506.69      447.12     41.01 o 
   7  14   7       25.22       81.44     42.53 o 
   8  14   7       22.65       93.90     45.40 o 
   9  14   7       24.69       67.31     40.91 o 
 -13  15   7        3.50        3.06     31.51 o 
 -12  15   7      518.36      591.62     47.17 o 
 -11  15   7        3.77      -10.20     30.08 o 
 -10  15   7      220.08      176.34     31.54 o 
  -9  15   7       14.60       30.90     28.63 o 
  -8  15   7      451.12      443.91     33.27 o 
  -7  15   7       14.30       11.14     20.64 o 
  -6  15   7       17.05       30.79     23.54 o 
  -5  15   7      493.46      456.95     26.25 o 
  -4  15   7     1031.57     1002.44     30.92 o 
  -3  15   7      187.47      157.44     28.52 o 
  -2  15   7        2.20       -0.05     19.81 o 
  -1  15   7        1.43       21.85     23.01 o 
   0  15   7     2826.30     2726.88     36.73 o 
   1  15   7      387.42      393.43     28.41 o 
   2  15   7      765.00      839.36     25.49 o 
   3  15   7      837.51      827.43     25.37 o 
   4  15   7      315.09      351.26     23.89 o 
   5  15   7      829.96      783.38     30.77 o 
   6  15   7      451.34      432.79     33.95 o 
   7  15   7      500.16      484.90     49.00 o 
   8  15   7        3.51       38.55     60.35 o 
 -12  16   7       70.52      112.21     31.95 o 
 -11  16   7      440.78      459.10     67.89 o 
 -10  16   7      327.66      293.95     32.17 o 
  -9  16   7     1582.14     1587.08     45.26 o 
  -8  16   7      687.64      642.51     36.05 o 
  -7  16   7       64.84       86.68     30.42 o 
  -6  16   7      276.75      258.07     24.39 o 
  -5  16   7        3.36       20.40     22.80 o 
  -4  16   7       26.34        3.46     26.48 o 
  -3  16   7      547.13      458.34     37.73 o 
  -2  16   7      187.90      207.05     25.00 o 
  -1  16   7       28.04       34.71     20.18 o 
   0  16   7     1544.57     1619.27     31.71 o 
   1  16   7       37.18       71.17     22.36 o 
   2  16   7      226.96      262.57     21.73 o 
   3  16   7      312.00      293.07     24.94 o 
   4  16   7      745.17      749.92     26.27 o 
   5  16   7        0.35        7.14     22.14 o 
   6  16   7      341.03      269.40     41.00 o 
   7  16   7      281.16      339.96     46.67 o 
 -11  17   7       12.87       24.86     31.89 o 
 -10  17   7       43.40       15.42     30.29 o 
  -9  17   7      286.72      294.34     34.11 o 
  -8  17   7      182.87      219.10     33.60 o 
  -7  17   7     1381.19     1401.26     51.92 o 
  -6  17   7      315.37      289.35     33.83 o 
  -5  17   7      184.49      177.08     32.89 o 
  -4  17   7       18.32       20.21     33.18 o 
  -3  17   7       96.06       32.22     51.68 o 
  -2  17   7     1369.11     1232.00     45.25 o 
  -1  17   7       49.15       83.34     22.07 o 
   0  17   7        1.56       24.83     21.45 o 
   1  17   7       68.75       72.74     22.67 o 
   2  17   7      385.92      405.72     26.88 o 
   3  17   7      147.91      140.48     23.49 o 
   4  17   7       14.38       38.58     30.76 o 
   5  17   7      170.96      168.38     26.60 o 
   6  17   7      111.88      116.62     33.91 o 
 -10  18   7       13.38       29.44     31.86 o 
  -9  18   7       69.06       96.50     33.16 o 
  -8  18   7      266.71      193.05     32.29 o 
  -7  18   7      139.87      134.13     30.45 o 
  -6  18   7      131.66      141.26     32.65 o 
  -5  18   7      314.99      270.83     46.51 o 
  -4  18   7        5.40       -1.84     31.69 o 
  -3  18   7        3.63       27.38     28.37 o 
  -2  18   7      373.26      358.05     34.12 o 
  -1  18   7      165.77      166.87     26.91 o 
   0  18   7        5.35        4.43     22.52 o 
   1  18   7       25.75       33.04     23.65 o 
   2  18   7        0.44       27.16     23.31 o 
   3  18   7        3.92       -0.60     26.09 o 
   4  18   7      148.67       52.54     27.17 o 
   5  18   7      129.04      118.65     25.26 o 
  -9  19   7       23.72       34.50     31.37 o 
  -8  19   7       56.14       83.15     31.06 o 
  -7  19   7        1.75       82.61     34.71 o 
  -6  19   7       70.36       52.16     30.89 o 
  -5  19   7       14.86       19.68     27.56 o 
  -4  19   7        8.81       -0.14     34.47 o 
  -3  19   7      285.40      268.10     40.58 o 
  -2  19   7       86.93      106.48     31.43 o 
  -1  19   7      139.43      163.22     26.73 o 
   0  19   7      521.62      530.60     40.75 o 
   1  19   7     1093.98     1071.49     38.35 o 
   2  19   7      134.11      155.11     28.45 o 
   3  19   7      812.52      816.54     37.66 o 
   4  19   7       44.87       22.63     27.86 o 
  -7  20   7      173.98      181.35     33.02 o 
  -6  20   7       34.22       22.04     32.65 o 
  -5  20   7      395.79      453.31     38.10 o 
  -4  20   7      127.85      104.42     33.77 o 
  -3  20   7       59.67       39.54     43.07 o 
  -2  20   7       15.32       21.92     50.98 o 
  -1  20   7       58.05       56.00     36.92 o 
   0  20   7        4.58       11.26     34.99 o 
   1  20   7        4.56       43.13     33.94 o 
   2  20   7        7.13       10.72     40.19 o 
  -3  21   7        0.52       15.23     44.66 o 
  -2  21   7       90.81      142.65     46.25 o 
  -1  21   7      235.53      229.97     53.32 o 
 -16   0   8       24.15       18.06     30.77 o 
 -14   0   8      921.64      888.12     31.69 o 
 -12   0   8       55.71       39.24     22.92 o 
 -10   0   8      590.26      606.44     24.03 o 
  -8   0   8     2094.86     2200.54     28.14 o 
  -6   0   8      710.15      911.25     16.10 o 
  -4   0   8     6148.91     6314.95     52.23 o 
  -2   0   8     6393.81     6726.76     52.02 o 
   0   0   8      178.48      280.50     19.74 o 
   2   0   8     6004.34     6913.32    126.73 o 
   4   0   8      538.13      531.07     26.82 o 
   6   0   8      715.83      674.70     24.03 o 
   8   0   8     1907.73     1835.19     74.42 o 
  10   0   8      170.30      204.80     58.52 o 
  12   0   8        0.15      -12.94     42.36 o 
 -17   1   8      244.47      242.04     25.44 o 
 -16   1   8       26.73       40.80     22.05 o 
 -15   1   8       16.41       17.28     18.37 o 
 -14   1   8      169.08      167.41     19.52 o 
 -13   1   8      328.41      383.02     19.26 o 
 -12   1   8       36.05       35.27     16.00 o 
 -11   1   8        0.98       17.21     14.91 o 
 -10   1   8     1554.71     1609.11     21.52 o 
  -9   1   8     4978.40     5029.32     30.48 o 
  -8   1   8     4011.98     4135.91     28.40 o 
  -7   1   8     3668.21     3606.92     21.85 o 
  -6   1   8      544.48      555.92     10.17 o 
  -5   1   8      629.70      654.79     10.15 o 
  -4   1   8      692.99      695.98     13.77 o 
  -3   1   8       21.24       29.40     11.95 o 
  -2   1   8     1359.09     1407.74     20.81 o 
  -1   1   8      597.25      663.37     16.83 o 
   0   1   8      125.44       99.09     12.72 o 
   1   1   8       32.18       58.86      9.95 o 
   2   1   8     3201.87     3310.35     28.36 o 
   3   1   8      934.42      942.70     15.05 o 
   4   1   8      481.49      486.79     13.75 o 
   5   1   8       81.37      110.60     14.14 o 
   6   1   8     3249.76     3192.82     25.51 o 
   7   1   8       63.55       60.58     21.20 o 
   8   1   8      409.53      392.77     41.16 o 
   9   1   8      109.86      126.66     36.48 o 
  10   1   8        2.19       22.05     29.75 o 
  11   1   8      424.27      420.09     35.54 o 
  12   1   8       73.72       92.04     31.30 o 
 -17   2   8      283.01      286.48     25.23 o 
 -16   2   8      297.03      313.68     26.20 o 
 -15   2   8        2.32       14.77     19.06 o 
 -14   2   8      139.90      119.59     18.38 o 
 -13   2   8      309.72      307.76     20.17 o 
 -12   2   8     5340.82     5481.11     41.65 o 
 -11   2   8      835.98      839.33     19.74 o 
 -10   2   8     2627.30     2586.14     25.46 o 
  -9   2   8     1941.77     2018.16     21.56 o 
  -8   2   8      837.52      904.61     15.45 o 
  -7   2   8      136.75      152.45      9.87 o 
  -6   2   8     2143.94     2309.11     18.74 o 
  -5   2   8      742.78      758.46     16.33 o 
  -4   2   8     5845.00     6421.34     32.98 o 
  -3   2   8      924.80      952.90     13.82 o 
  -2   2   8     1993.00     1954.71     16.44 o 
  -1   2   8     1291.00     1498.48     16.68 o 
   0   2   8     7863.82     7951.43     40.84 o 
   1   2   8     2770.29     3110.25     23.71 o 
   2   2   8       39.30       56.39      6.91 o 
   3   2   8      149.82      173.08      9.68 o 
   4   2   8     2104.72     2092.70     31.85 o 
   5   2   8      488.84      435.82     12.39 o 
   6   2   8      835.94      816.44     15.94 o 
   7   2   8      660.67      602.46     22.08 o 
   8   2   8        3.31        8.24     28.61 o 
   9   2   8      259.23      272.90     30.95 o 
  10   2   8       56.50       45.06     30.90 o 
  11   2   8      165.65      159.69     30.51 o 
  12   2   8      251.33      253.55     34.59 o 
 -17   3   8       25.54       26.93     23.90 o 
 -16   3   8      408.63      446.00     25.53 o 
 -15   3   8        4.25       11.63     19.85 o 
 -14   3   8       15.36        9.98     17.94 o 
 -13   3   8      522.60      523.39     21.64 o 
 -12   3   8      224.71      241.64     21.44 o 
 -11   3   8     1939.66     1777.13     30.84 o 
 -10   3   8       32.74       30.97     16.87 o 
  -9   3   8     3530.80     3668.84     43.41 o 
  -8   3   8     5595.20     5505.68     38.75 o 
  -7   3   8      296.75      332.85     14.99 o 
  -6   3   8      240.70      212.62     13.23 o 
  -5   3   8      981.34     1074.02     16.76 o 
  -4   3   8      122.20      145.93     10.58 o 
  -3   3   8     1270.50     1205.78     17.76 o 
  -2   3   8     4589.11     4334.02     33.51 o 
  -1   3   8     1634.61     1859.87     17.96 o 
   0   3   8      150.14      145.96      8.84 o 
   1   3   8      492.00      409.61      8.33 o 
   2   3   8      183.90      233.07      9.83 o 
   3   3   8     5338.88     5260.04     56.71 o 
   4   3   8      230.30      225.88     18.27 o 
   5   3   8      704.85      686.59     18.63 o 
   6   3   8     2445.58     2369.78     29.47 o 
   7   3   8      228.81      197.99     19.98 o 
   8   3   8        0.58       -0.74     27.25 o 
   9   3   8      918.68      955.46     36.25 o 
  10   3   8      222.37      125.37     30.69 o 
  11   3   8       94.65       59.91     29.61 o 
  12   3   8      390.49      394.15     53.71 o 
 -17   4   8       27.03       42.27     22.29 o 
 -16   4   8      168.32      182.06     22.39 o 
 -15   4   8      219.77      229.38     20.89 o 
 -14   4   8      130.78      153.83     23.79 o 
 -13   4   8      234.32      231.57     22.95 o 
 -12   4   8      116.01      106.72     20.28 o 
 -11   4   8      185.35      158.21     20.38 o 
 -10   4   8     2058.31     2012.05     33.16 o 
  -9   4   8      527.32      492.82     20.19 o 
  -8   4   8      343.39      295.65     17.40 o 
  -7   4   8      368.50      373.94     14.81 o 
  -6   4   8       55.91       59.46      8.95 o 
  -5   4   8      657.27      705.83     10.55 o 
  -4   4   8      210.52      136.10      7.19 o 
  -3   4   8    17206.66    17429.72     98.07 o 
  -2   4   8     2310.36     2320.80     22.29 o 
  -1   4   8      776.36      817.49     14.47 o 
   0   4   8      748.99      678.68     10.90 o 
   1   4   8     6242.01     6376.41     69.78 o 
   2   4   8       52.74      108.16     16.30 o 
   3   4   8      218.16      230.18     13.46 o 
   4   4   8        9.30       28.24     15.00 o 
   5   4   8        8.29       35.69     14.99 o 
   6   4   8     2968.52     2925.08     31.84 o 
   7   4   8       45.86       52.38     30.12 o 
   8   4   8      815.23      840.79     39.26 o 
   9   4   8      198.06      203.65     29.25 o 
  10   4   8      182.92      166.07     31.60 o 
  11   4   8       14.18       29.45     30.76 o 
  12   4   8       14.36       26.30     31.12 o 
 -17   5   8      160.82      174.82     23.83 o 
 -16   5   8       38.95       40.76     24.89 o 
 -15   5   8      748.09      712.63     29.69 o 
 -14   5   8      500.14      417.68     24.43 o 
 -13   5   8        4.68       -0.88     19.68 o 
 -12   5   8       64.65       61.26     20.97 o 
 -11   5   8     1677.38     1500.48     28.94 o 
 -10   5   8      391.84      409.68     20.56 o 
  -9   5   8      661.89      691.00     21.70 o 
  -8   5   8     1700.19     1756.52     25.30 o 
  -7   5   8      446.65      395.19     16.59 o 
  -6   5   8     1674.33     1771.85     21.16 o 
  -5   5   8     1724.59     1633.91     15.08 o 
  -4   5   8        7.23       13.16      8.49 o 
  -3   5   8     4980.80     5055.11     40.57 o 
  -2   5   8      258.15      173.02     11.15 o 
  -1   5   8     2262.48     2091.60     24.51 o 
   0   5   8     2567.26     2849.11     25.20 o 
   1   5   8     3024.80     3102.69     54.46 o 
   2   5   8      462.01      520.73     19.38 o 
   3   5   8        6.61       17.05     13.57 o 
   4   5   8       62.55       71.22     11.86 o 
   5   5   8      605.65      613.18     19.49 o 
   6   5   8      275.56      273.28     18.64 o 
   7   5   8      494.26      530.95     33.41 o 
   8   5   8      751.71      762.72     34.89 o 
   9   5   8     1290.42     1343.67     39.93 o 
  10   5   8       35.31       31.83     29.78 o 
  11   5   8      129.91      110.82     29.19 o 
  12   5   8      211.74      227.86     47.86 o 
 -17   6   8      320.29      321.93     36.03 o 
 -16   6   8      416.63      422.81     31.91 o 
 -15   6   8      118.30      120.41     24.26 o 
 -14   6   8       11.52       10.98     21.86 o 
 -13   6   8     1366.24     1341.10     31.97 o 
 -12   6   8     1652.85     1644.15     36.99 o 
 -11   6   8       86.09       87.05     19.91 o 
 -10   6   8     3336.80     3212.86     48.82 o 
  -9   6   8       14.01       10.66     11.57 o 
  -8   6   8     1762.60     1847.53     25.74 o 
  -7   6   8     1116.21     1052.80     20.13 o 
  -6   6   8      887.28      891.42     18.38 o 
  -5   6   8      246.25      252.34     10.31 o 
  -4   6   8     7724.19     7761.35     59.34 o 
  -3   6   8      344.19      350.73     10.70 o 
  -2   6   8      103.63      100.62     14.33 o 
  -1   6   8     5189.84     5151.52     47.83 o 
   0   6   8      891.23      888.68     20.18 o 
   1   6   8      108.81       92.72      9.42 o 
   2   6   8       41.16       22.34     19.55 o 
   3   6   8     1424.18     1506.99     32.95 o 
   4   6   8      501.80      520.02     17.46 o 
   5   6   8      171.88      153.86     16.34 o 
   6   6   8      107.27      120.99     23.34 o 
   7   6   8       28.47       57.91     27.09 o 
   8   6   8      607.59      637.13     33.75 o 
   9   6   8      528.01      542.32     34.36 o 
  10   6   8      163.22      165.75     31.13 o 
  11   6   8      287.10      318.62     40.61 o 
  12   6   8       54.74       35.69     44.91 o 
 -16   7   8       83.08       61.32     30.78 o 
 -15   7   8        6.25       10.11     26.44 o 
 -14   7   8       21.22       52.67     26.52 o 
 -13   7   8     1211.90     1140.38     29.25 o 
 -12   7   8     1365.84     1344.24     30.03 o 
 -11   7   8        1.41       35.51     20.08 o 
 -10   7   8       29.73       30.62     21.56 o 
  -9   7   8      115.29       97.69     11.03 o 
  -8   7   8      451.68      446.17     19.47 o 
  -7   7   8      106.64       86.84     10.71 o 
  -6   7   8      985.86     1107.06     28.10 o 
  -5   7   8      337.12      306.90     11.41 o 
  -4   7   8     1351.99     1431.59     17.43 o 
  -3   7   8     2174.64     2156.20     25.33 o 
  -2   7   8        3.31       17.38     14.69 o 
  -1   7   8      978.31      957.64     22.98 o 
   0   7   8       77.22      106.58     11.12 o 
   1   7   8      793.95      711.38     21.77 o 
   2   7   8        2.98       47.54     16.42 o 
   3   7   8      339.79      327.18     25.68 o 
   4   7   8       75.02       80.76     20.12 o 
   5   7   8      226.12      207.42     23.48 o 
   6   7   8        8.99        5.95     28.11 o 
   7   7   8      581.11      597.83     33.38 o 
   8   7   8      339.04      406.23     29.35 o 
   9   7   8      164.06      174.55     29.37 o 
  10   7   8       58.92       80.64     28.09 o 
  11   7   8       57.35       89.73     36.21 o 
 -16   8   8       18.53       20.02     28.49 o 
 -15   8   8       11.50       51.57     27.43 o 
 -14   8   8      790.51      859.44     36.82 o 
 -13   8   8      986.00     1069.44     37.82 o 
 -12   8   8        2.87       20.57     26.18 o 
 -11   8   8     2452.29     2371.59     44.79 o 
 -10   8   8      171.19      164.96     19.04 o 
  -9   8   8      232.10      230.53     17.34 o 
  -8   8   8      132.30      122.10     19.56 o 
  -7   8   8       57.42       45.99      9.33 o 
  -6   8   8      137.36      126.85      8.87 o 
  -5   8   8        0.04       12.49      6.01 o 
  -4   8   8       21.21       37.13      7.80 o 
  -3   8   8       50.29       30.02     10.14 o 
  -2   8   8      127.99       97.79     11.04 o 
  -1   8   8      450.83      501.95     18.92 o 
   0   8   8      172.61      150.64     20.16 o 
   1   8   8      421.80      466.10     23.21 o 
   2   8   8      313.53      339.21     20.15 o 
   3   8   8      785.83      824.47     21.99 o 
   4   8   8        1.27        5.39     16.99 o 
   5   8   8       28.78        0.60     22.39 o 
   6   8   8        1.91      -13.28     26.56 o 
   7   8   8     1557.25     1515.97     39.29 o 
   8   8   8       22.95       42.01     29.42 o 
   9   8   8      277.98      312.15     42.37 o 
  10   8   8       58.20      100.48     35.76 o 
  11   8   8        5.11       33.70     38.43 o 
 -16   9   8        2.66        5.87     27.73 o 
 -15   9   8       29.87       37.55     27.91 o 
 -14   9   8        3.29       18.06     26.51 o 
 -13   9   8        6.18       45.22     29.36 o 
 -12   9   8      497.83      506.68     30.94 o 
 -11   9   8      826.66      767.88     35.13 o 
 -10   9   8      203.25      224.03     30.11 o 
  -9   9   8     1039.26      984.15     32.82 o 
  -8   9   8       17.83       29.16     24.30 o 
  -7   9   8     1017.83      980.14     31.43 o 
  -6   9   8      431.25      410.07     16.02 o 
  -5   9   8       58.93       94.41     15.39 o 
  -4   9   8       88.62      154.73     16.69 o 
  -3   9   8      690.24      609.41     13.05 o 
  -2   9   8      610.72      626.03     31.09 o 
  -1   9   8       81.36      100.57     18.07 o 
   0   9   8      248.13      329.63     23.96 o 
   1   9   8     1029.32     1025.26     27.29 o 
   2   9   8     3300.12     3221.53     34.10 o 
   3   9   8       26.15       25.12     19.96 o 
   4   9   8      181.30      210.69     20.98 o 
   5   9   8      166.93      118.41     23.74 o 
   6   9   8     1024.62      982.10     35.01 o 
   7   9   8       49.26       31.52     25.08 o 
   8   9   8       70.90       41.86     28.30 o 
   9   9   8     1527.98     1567.93     58.29 o 
  10   9   8       17.68       69.26     39.31 o 
  11   9   8      294.12      344.77     44.89 o 
 -15  10   8       38.51       72.52     29.28 o 
 -14  10   8      344.21      434.46     50.68 o 
 -13  10   8      142.78      182.13     31.44 o 
 -12  10   8       22.03       12.43     26.92 o 
 -11  10   8        0.80       24.90     27.05 o 
 -10  10   8     1741.38     1675.94     53.32 o 
  -9  10   8      188.98      210.56     28.93 o 
  -8  10   8      693.37      683.04     25.99 o 
  -7  10   8     1181.19     1144.24     28.61 o 
  -6  10   8     1435.29     1431.89     37.88 o 
  -5  10   8        3.52       24.91     15.18 o 
  -4  10   8        1.21       -1.78     16.84 o 
  -3  10   8      122.12       89.36     29.21 o 
  -2  10   8       24.39       23.14     17.80 o 
  -1  10   8     1516.24     1482.75     26.18 o 
   0  10   8     3498.79     3692.29     36.09 o 
   1  10   8      213.11      246.10     24.34 o 
   2  10   8       64.32      116.59     21.21 o 
   3  10   8      110.96      161.90     22.40 o 
   4  10   8     1023.14      967.94     27.08 o 
   5  10   8      298.24      260.41     24.24 o 
   6  10   8      961.39      867.00     86.98 o 
   7  10   8       28.52       35.07     26.20 o 
   8  10   8       52.89       37.05     43.41 o 
   9  10   8      126.38      122.13     44.38 o 
  10  10   8      203.21      174.57     49.66 o 
 -15  11   8       58.81       91.26     31.16 o 
 -14  11   8       63.61       64.90     28.49 o 
 -13  11   8       54.72       41.84     30.47 o 
 -12  11   8       15.01        6.61     25.86 o 
 -11  11   8       16.31       20.86     27.72 o 
 -10  11   8      363.79      362.12     23.45 o 
  -9  11   8     1661.52     1563.52     31.28 o 
  -8  11   8      143.07      135.36     22.85 o 
  -7  11   8      424.96      413.12     25.56 o 
  -6  11   8     2578.94     2321.93     44.77 o 
  -5  11   8     5218.34     5022.56     61.43 o 
  -4  11   8     2867.38     3060.90     31.69 o 
  -3  11   8      131.19      104.76     17.98 o 
  -2  11   8     1638.64     1608.72     37.55 o 
  -1  11   8      339.22      399.07     21.64 o 
   0  11   8     2437.71     2471.88     47.79 o 
   1  11   8     4235.08     4420.92     58.30 o 
   2  11   8      122.46      119.09     21.94 o 
   3  11   8     1177.06     1051.97     42.20 o 
   4  11   8       64.60       41.94     23.76 o 
   5  11   8      277.33      301.22     24.29 o 
   6  11   8        1.36       44.38     32.98 o 
   7  11   8       46.95       43.81     37.60 o 
   8  11   8      102.57       96.23     38.62 o 
   9  11   8      303.24      351.73     45.39 o 
  10  11   8       17.59       31.66     46.32 o 
 -15  12   8      510.80      525.82     38.35 o 
 -14  12   8      110.69      139.37     29.03 o 
 -13  12   8      816.87      846.73     39.26 o 
 -12  12   8      269.38      270.32     32.48 o 
 -11  12   8       97.32      130.44     29.21 o 
 -10  12   8      330.51      327.46     30.36 o 
  -9  12   8      122.50      134.46     23.16 o 
  -8  12   8        2.02       18.38     22.06 o 
  -7  12   8     2808.60     2751.90     37.98 o 
  -6  12   8      671.91      673.28     28.17 o 
  -5  12   8       78.99       82.52     16.85 o 
  -4  12   8      117.86      118.27     19.08 o 
  -3  12   8     3209.06     3011.58     32.43 o 
  -2  12   8       54.97       28.89     19.71 o 
  -1  12   8      112.19       83.83     20.33 o 
   0  12   8      292.18      271.78     22.58 o 
   1  12   8       49.87       37.35     20.45 o 
   2  12   8      173.43      157.67     23.96 o 
   3  12   8      203.05      286.93     26.61 o 
   4  12   8     1266.08     1149.20     46.02 o 
   5  12   8       39.60       46.01     25.94 o 
   6  12   8        3.90       59.10     38.02 o 
   7  12   8     1305.56     1385.17     70.98 o 
   8  12   8        6.72       22.95     37.63 o 
   9  12   8       58.06       56.76     36.34 o 
 -14  13   8      166.27      133.14     32.53 o 
 -13  13   8       89.59      100.85     30.32 o 
 -12  13   8      343.97      409.76     33.41 o 
 -11  13   8      895.48      834.49     37.49 o 
 -10  13   8        2.99       24.44     27.65 o 
  -9  13   8        2.05       14.41     20.68 o 
  -8  13   8       42.91       47.49     22.87 o 
  -7  13   8      273.01      334.00     25.54 o 
  -6  13   8      475.92      458.56     27.21 o 
  -5  13   8     1427.35     1415.17     32.73 o 
  -4  13   8      376.28      376.17     23.08 o 
  -3  13   8        8.83       -9.80     19.60 o 
  -2  13   8     4031.06     3956.38     50.75 o 
  -1  13   8      440.47      422.78     24.05 o 
   0  13   8     1649.77     1614.53     30.82 o 
   1  13   8     1195.88     1143.97     25.96 o 
   2  13   8      433.73      431.37     23.72 o 
   3  13   8      879.09      881.23     30.74 o 
   4  13   8      331.03      333.48     27.76 o 
   5  13   8       25.77       31.26     25.72 o 
   6  13   8       91.22      106.45     34.38 o 
   7  13   8       29.80       49.06     41.54 o 
   8  13   8       80.50       74.56     41.53 o 
   9  13   8      246.63      211.50     43.06 o 
 -13  14   8      109.75      111.55     31.04 o 
 -12  14   8       55.99       72.71     31.25 o 
 -11  14   8       80.53      113.41     30.12 o 
 -10  14   8      484.07      483.98     35.97 o 
  -9  14   8      213.35      211.52     34.14 o 
  -8  14   8      158.45      174.93     24.05 o 
  -7  14   8     1140.31     1039.01     31.08 o 
  -6  14   8      396.13      361.50     26.69 o 
  -5  14   8     1038.60     1007.56     31.26 o 
  -4  14   8      878.45      776.88     34.98 o 
  -3  14   8     1706.91     1653.61     32.49 o 
  -2  14   8      338.84      282.09     22.54 o 
  -1  14   8        1.50       16.39     21.43 o 
   0  14   8      147.15      151.56     20.63 o 
   1  14   8       38.08       68.18     21.39 o 
   2  14   8      352.77      391.96     25.32 o 
   3  14   8       18.90       47.66     25.76 o 
   4  14   8      393.54      313.60     32.65 o 
   5  14   8      623.23      562.21     26.28 o 
   6  14   8        3.08       90.08     37.70 o 
   7  14   8        0.10       44.54     34.28 o 
   8  14   8      140.63      181.02     45.22 o 
 -13  15   8        3.99       21.69     31.28 o 
 -12  15   8        9.07       76.87     33.83 o 
 -11  15   8        2.30       21.46     28.54 o 
 -10  15   8      176.86      177.61     34.75 o 
  -9  15   8      111.47       48.79     30.51 o 
  -8  15   8      232.93      230.24     33.66 o 
  -7  15   8       38.49       41.25     22.62 o 
  -6  15   8     1309.56     1267.49     33.06 o 
  -5  15   8        2.02        8.88     23.57 o 
  -4  15   8      799.85      766.36     33.27 o 
  -3  15   8       78.81       74.19     28.21 o 
  -2  15   8       93.31       64.46     21.27 o 
  -1  15   8      469.22      389.31     24.45 o 
   0  15   8        0.01       19.49     21.60 o 
   1  15   8       73.18      134.64     22.76 o 
   2  15   8       42.55       76.12     22.62 o 
   3  15   8       18.27       56.80     23.23 o 
   4  15   8       75.76       80.46     32.63 o 
   5  15   8      331.52      322.21     25.53 o 
   6  15   8      147.64      179.67     38.88 o 
   7  15   8       88.76      127.90     37.56 o 
   8  15   8       78.39      112.66     36.03 o 
 -12  16   8      536.44      572.90     38.30 o 
 -11  16   8      109.90       84.10     29.02 o 
 -10  16   8       15.82       23.04     34.00 o 
  -9  16   8      105.20       87.81     30.05 o 
  -8  16   8      314.97      318.40     32.08 o 
  -7  16   8      293.26      288.44     25.83 o 
  -6  16   8       90.99       66.14     24.41 o 
  -5  16   8       92.99       85.97     24.86 o 
  -4  16   8        4.45       15.91     26.07 o 
  -3  16   8      112.47      105.41     29.59 o 
  -2  16   8      140.53      122.47     20.68 o 
  -1  16   8       78.89       97.94     24.15 o 
   0  16   8       44.05       63.67     22.36 o 
   1  16   8      521.92      422.71     25.86 o 
   2  16   8      343.67      409.90     25.09 o 
   3  16   8       50.19       78.02     24.30 o 
   4  16   8      167.86      195.43     24.50 o 
   5  16   8       17.52        6.79     26.82 o 
   6  16   8      186.50      162.08     37.79 o 
   7  16   8      208.88      242.17     40.11 o 
 -11  17   8       37.10       44.37     29.29 o 
 -10  17   8      137.89      100.04     34.48 o 
  -9  17   8      379.62      390.59     33.94 o 
  -8  17   8      224.00      244.30     32.53 o 
  -7  17   8       97.06      117.43     30.96 o 
  -6  17   8       99.98      122.37     26.06 o 
  -5  17   8     1131.64     1248.56     39.57 o 
  -4  17   8      189.38      128.05     34.97 o 
  -3  17   8       16.82       -0.97     37.70 o 
  -2  17   8       84.61       95.93     25.78 o 
  -1  17   8     1604.95     1524.85     38.02 o 
   0  17   8      779.38      779.21     28.80 o 
   1  17   8        3.49       35.98     22.95 o 
   2  17   8     1138.50     1185.52     45.23 o 
   3  17   8       84.35       90.84     25.41 o 
   4  17   8       83.46      124.07     27.55 o 
   5  17   8      141.31      164.94     27.52 o 
   6  17   8       82.85      137.17     36.84 o 
 -10  18   8        1.24      -14.82     32.82 o 
  -9  18   8      102.21      109.25     28.60 o 
  -8  18   8        4.55       25.77     32.43 o 
  -7  18   8     1125.63     1101.59     41.65 o 
  -6  18   8      500.34      524.87     34.13 o 
  -5  18   8        0.01        9.81     33.92 o 
  -4  18   8        1.36        2.96     32.89 o 
  -3  18   8      135.85      168.43     49.32 o 
  -2  18   8       10.30       38.98     29.80 o 
  -1  18   8      559.05      617.68     31.69 o 
   0  18   8        0.11       14.72     22.85 o 
   1  18   8      169.67      199.86     26.60 o 
   2  18   8        5.95       10.98     23.27 o 
   3  18   8      345.41      369.90     28.80 o 
   4  18   8        2.76       31.54     33.53 o 
   5  18   8       44.67       87.65     31.53 o 
  -8  19   8      598.92      622.43     38.71 o 
  -7  19   8      407.19      440.52     36.27 o 
  -6  19   8      565.67      570.80     36.21 o 
  -5  19   8       60.02       78.20     35.67 o 
  -4  19   8      693.47      620.46     61.52 o 
  -3  19   8       14.87       23.22     31.03 o 
  -2  19   8      574.22      636.32     35.64 o 
  -1  19   8      539.05      532.50     35.56 o 
   0  19   8       97.03       93.21     27.94 o 
   1  19   8      379.74      391.26     36.83 o 
   2  19   8       21.20       59.80     31.53 o 
   3  19   8      125.19      138.07     31.60 o 
  -6  20   8       72.80       82.96     38.15 o 
  -5  20   8      220.73      251.29     37.67 o 
  -4  20   8       40.23       49.83     31.44 o 
  -3  20   8      284.87      434.49     64.02 o 
  -2  20   8      110.43      124.64     51.16 o 
  -1  20   8       60.15       74.89     38.92 o 
   0  20   8      190.48      200.82     40.75 o 
   1  20   8        6.17       10.85     33.76 o 
 -17   0   9      766.27      788.29     40.90 o 
 -15   0   9      183.67      212.45     31.23 o 
 -13   0   9      789.18      820.80     30.93 o 
 -11   0   9    10076.57     9988.59     65.91 o 
  -9   0   9        3.35       22.60     16.92 o 
  -7   0   9      246.85      296.43     13.77 o 
  -5   0   9      175.94       87.29     22.47 o 
  -3   0   9     3724.19     3792.10     83.06 o 
  -1   0   9    14226.12    13475.26    146.69 o 
   1   0   9       37.95       34.33     17.65 o 
   3   0   9     8218.80     8544.34    105.53 o 
   5   0   9      371.44      363.45     21.54 o 
   7   0   9       19.09       15.18     29.89 o 
   9   0   9      440.19      463.97     58.04 o 
  11   0   9       31.43       47.82     43.50 o 
 -17   1   9      116.59      127.48     24.34 o 
 -16   1   9        6.03        9.81     21.38 o 
 -15   1   9        2.28        9.32     18.64 o 
 -14   1   9       13.23       11.62     17.76 o 
 -13   1   9      822.77      856.92     21.82 o 
 -12   1   9      243.11      242.76     17.22 o 
 -11   1   9      816.06      792.21     19.44 o 
 -10   1   9     2097.43     2022.60     22.81 o 
  -9   1   9     6115.26     6229.06     54.51 o 
  -8   1   9      762.62      754.37     13.90 o 
  -7   1   9      407.00      438.47     10.47 o 
  -6   1   9      369.27      412.72     12.40 o 
  -5   1   9      122.36      132.18      8.15 o 
  -4   1   9     1436.50     1557.32     17.15 o 
  -3   1   9     1921.71     1543.72     21.54 o 
  -2   1   9     4774.87     4792.56     33.79 o 
  -1   1   9     4150.94     4337.80     31.69 o 
   0   1   9     1544.25     1429.09     32.39 o 
   1   1   9      709.01      715.89     16.78 o 
   2   1   9       85.97       49.83     11.20 o 
   3   1   9      152.03      187.47     12.42 o 
   4   1   9       71.80      104.56     12.20 o 
   5   1   9     1746.38     1645.06     24.79 o 
   6   1   9       56.00       52.61     17.66 o 
   7   1   9      633.33      655.38     22.12 o 
   8   1   9       66.76       53.35     38.56 o 
   9   1   9       22.88       36.40     32.55 o 
  10   1   9     1086.72     1085.93     41.86 o 
  11   1   9      343.51      390.70     34.81 o 
  12   1   9      290.26      311.21     35.89 o 
 -17   2   9      212.81      249.91     25.62 o 
 -16   2   9      412.90      408.96     22.31 o 
 -15   2   9        3.33       -0.05     18.13 o 
 -14   2   9      454.76      444.78     21.84 o 
 -13   2   9        9.37       12.43     18.04 o 
 -12   2   9      403.46      388.60     18.94 o 
 -11   2   9       26.10       30.78     14.79 o 
 -10   2   9      166.20      164.29     14.45 o 
  -9   2   9     3033.81     3217.67     30.51 o 
  -8   2   9     2985.34     2858.09     25.29 o 
  -7   2   9      413.45      416.15     10.31 o 
  -6   2   9     3463.44     3989.13     32.72 o 
  -5   2   9     2167.68     2174.00     19.98 o 
  -4   2   9      993.91     1018.38     14.75 o 
  -3   2   9      277.88      296.41     18.76 o 
  -2   2   9      437.30      505.15     12.23 o 
  -1   2   9     1807.46     1631.33     18.16 o 
   0   2   9        5.83       18.24     10.86 o 
   1   2   9      194.62      257.58     10.09 o 
   2   2   9      185.15      146.19      9.13 o 
   3   2   9      173.33      147.68      6.49 o 
   4   2   9       66.57       67.05     11.60 o 
   5   2   9     2979.04     2795.38     35.61 o 
   6   2   9      223.26      249.68     20.05 o 
   7   2   9     1093.82      963.87     21.85 o 
   8   2   9       56.83       55.76     26.65 o 
   9   2   9       65.29       64.39     27.83 o 
  10   2   9       27.60       43.12     32.53 o 
  11   2   9      147.29      167.49     34.89 o 
  12   2   9       45.96       68.83     33.53 o 
 -17   3   9       88.83      103.93     25.64 o 
 -16   3   9      573.75      556.40     25.81 o 
 -15   3   9      343.94      297.19     21.93 o 
 -14   3   9       56.92       29.03     18.18 o 
 -13   3   9       91.11       97.49     18.26 o 
 -12   3   9      362.54      355.72     19.40 o 
 -11   3   9      508.18      495.05     18.17 o 
 -10   3   9     1234.84     1259.84     20.12 o 
  -9   3   9      545.49      484.69     17.86 o 
  -8   3   9       40.60       68.08     13.90 o 
  -7   3   9       96.93       82.55      8.62 o 
  -6   3   9     1387.75     1258.86     22.36 o 
  -5   3   9      169.60      177.82     11.60 o 
  -4   3   9      423.19      433.48     16.90 o 
  -3   3   9      703.00      815.42     20.12 o 
  -2   3   9     3403.56     3427.42     52.75 o 
  -1   3   9     2455.12     2363.02     20.74 o 
   0   3   9       66.74       65.29      9.05 o 
   1   3   9        0.56        7.86      7.60 o 
   2   3   9       21.82       17.21      6.61 o 
   3   3   9     1092.55     1068.55     17.06 o 
   4   3   9      548.80      586.06     18.33 o 
   5   3   9      264.34      295.69     20.97 o 
   6   3   9       23.29       40.82     16.47 o 
   7   3   9      518.48      520.81     19.59 o 
   8   3   9        5.91       14.48     22.97 o 
   9   3   9      201.88      186.15     39.96 o 
  10   3   9      163.68      146.01     34.20 o 
  11   3   9      145.43      188.43     33.76 o 
 -17   4   9       10.43       16.64     23.60 o 
 -16   4   9       26.95       25.13     20.41 o 
 -15   4   9        9.71       35.40     19.32 o 
 -14   4   9        0.81        0.87     19.08 o 
 -13   4   9     1928.12     1894.07     34.00 o 
 -12   4   9      260.44      247.55     22.40 o 
 -11   4   9     5027.03     4983.08     53.08 o 
 -10   4   9      971.96      999.73     24.49 o 
  -9   4   9       56.00       58.84     15.60 o 
  -8   4   9      724.56      746.30     19.92 o 
  -7   4   9       12.29       22.76     12.96 o 
  -6   4   9        3.43       17.07      6.93 o 
  -5   4   9     1908.16     2115.03     22.13 o 
  -4   4   9      193.14      219.43     13.79 o 
  -3   4   9     2989.06     2940.94     30.31 o 
  -2   4   9       44.80       70.75     10.76 o 
  -1   4   9      402.32      369.15     14.25 o 
   0   4   9     1956.92     2102.99     16.58 o 
   1   4   9      219.32      239.68      8.29 o 
   2   4   9      627.01      709.74     16.10 o 
   3   4   9      165.10      196.72     13.59 o 
   4   4   9      674.63      712.61     21.78 o 
   5   4   9      383.08      374.96     23.35 o 
   6   4   9       60.66       92.78     17.19 o 
   7   4   9      971.88      972.39     26.92 o 
   8   4   9       58.20       82.93     29.83 o 
   9   4   9      127.26      125.78     29.04 o 
  10   4   9        9.83       12.60     33.85 o 
  11   4   9        0.35        8.72     33.10 o 
 -17   5   9       94.97      139.50     31.82 o 
 -16   5   9       24.43       28.29     23.70 o 
 -15   5   9        8.01       17.10     23.73 o 
 -14   5   9        8.57        7.64     20.73 o 
 -13   5   9        0.06       13.59     20.42 o 
 -12   5   9     1416.80     1362.62     30.29 o 
 -11   5   9      604.19      652.65     24.15 o 
 -10   5   9      107.76      121.06     22.34 o 
  -9   5   9      831.74      796.58     21.36 o 
  -8   5   9       27.44       22.97     15.59 o 
  -7   5   9      131.63      138.31     11.41 o 
  -6   5   9      961.16     1044.30     26.42 o 
  -5   5   9       69.22       76.31      7.85 o 
  -4   5   9      675.93      763.34     15.04 o 
  -3   5   9    14651.89    15286.95    104.59 o 
  -2   5   9     1667.70     1430.22     21.75 o 
  -1   5   9     1892.10     2005.27     25.95 o 
   0   5   9       19.42       12.30     10.18 o 
   1   5   9        2.01        8.02      8.58 o 
   2   5   9     1983.93     1856.56     26.71 o 
   3   5   9      174.20      179.47     14.59 o 
   4   5   9     3152.68     3182.81     26.39 o 
   5   5   9      287.75      307.55     20.65 o 
   6   5   9      657.69      696.29     25.85 o 
   7   5   9      548.91      519.58     27.46 o 
   8   5   9      139.24      158.66     27.81 o 
   9   5   9       54.80       79.08     31.64 o 
  10   5   9      301.40      286.49     32.38 o 
  11   5   9       13.73       22.05     31.48 o 
 -17   6   9      343.69      386.98     37.54 o 
 -16   6   9       89.33      103.35     28.17 o 
 -15   6   9      884.75      897.60     30.62 o 
 -14   6   9      124.58      113.50     22.06 o 
 -13   6   9      167.15      189.18     22.83 o 
 -12   6   9     1361.27     1359.25     29.67 o 
 -11   6   9      789.63      796.51     25.04 o 
 -10   6   9      834.30      855.17     23.78 o 
  -9   6   9       45.98       41.70     16.27 o 
  -8   6   9      725.47      690.97     20.53 o 
  -7   6   9       88.53      115.90     15.08 o 
  -6   6   9     1279.46     1352.57     25.65 o 
  -5   6   9     2256.39     2108.07     17.72 o 
  -4   6   9     1499.86     1423.71     19.46 o 
  -3   6   9      402.40      443.79     17.15 o 
  -2   6   9     1480.71     1258.86     25.80 o 
  -1   6   9       40.89       31.53     16.42 o 
   0   6   9      776.02      853.20     16.07 o 
   1   6   9       22.87       59.49     12.94 o 
   2   6   9      925.64      970.52     30.12 o 
   3   6   9        0.13       14.39     14.89 o 
   4   6   9      387.14      369.89     18.81 o 
   5   6   9     2365.34     2263.29     27.14 o 
   6   6   9     1650.31     1528.01     30.38 o 
   7   6   9     1238.04     1259.68     32.97 o 
   8   6   9       29.47       35.68     29.40 o 
   9   6   9      356.03      385.31     33.70 o 
  10   6   9       42.44       26.63     31.45 o 
  11   6   9       61.75       82.00     43.24 o 
 -16   7   9      115.36      128.34     28.40 o 
 -15   7   9        0.67       19.39     27.84 o 
 -14   7   9      807.48      809.44     35.91 o 
 -13   7   9      307.11      352.26     29.02 o 
 -12   7   9      592.62      557.13     30.36 o 
 -11   7   9      508.69      462.73     30.34 o 
 -10   7   9        4.49        1.15     17.68 o 
  -9   7   9     1332.90     1345.63     25.05 o 
  -8   7   9     1905.10     1891.40     26.62 o 
  -7   7   9        3.74       17.24     13.21 o 
  -6   7   9     1663.30     1568.35     19.03 o 
  -5   7   9      279.12      255.96     20.58 o 
  -4   7   9        1.32       20.79     12.93 o 
  -3   7   9     5935.35     5759.06    110.91 o 
  -2   7   9       52.99       53.28     16.58 o 
  -1   7   9       33.36       64.57     16.54 o 
   0   7   9     2879.62     2959.26     61.86 o 
   1   7   9     1172.03     1140.64     29.23 o 
   2   7   9     1933.62     1962.99     32.98 o 
   3   7   9       23.39       22.80     18.48 o 
   4   7   9       87.76       88.13     16.39 o 
   5   7   9      181.70      189.37     21.79 o 
   6   7   9      114.39      107.30     22.67 o 
   7   7   9      180.18      227.29     30.51 o 
   8   7   9      618.81      633.65     31.66 o 
   9   7   9       35.31       83.80     29.58 o 
  10   7   9       37.69       52.70     54.64 o 
  11   7   9      103.48      110.43     43.04 o 
 -16   8   9      250.77      265.39     32.14 o 
 -15   8   9        0.33       13.44     27.71 o 
 -14   8   9      618.12      646.32     34.23 o 
 -13   8   9       67.25       80.28     26.72 o 
 -12   8   9        0.05       24.41     25.33 o 
 -11   8   9      430.92      412.30     31.84 o 
 -10   8   9      476.36      434.95     30.16 o 
  -9   8   9       18.92       16.73     15.77 o 
  -8   8   9     3921.07     3863.49     61.82 o 
  -7   8   9     1635.67     1584.55     39.20 o 
  -6   8   9      249.14      258.43     11.68 o 
  -5   8   9      750.06      833.35     15.08 o 
  -4   8   9     1038.51     1207.21     18.59 o 
  -3   8   9      319.10      311.51     16.98 o 
  -2   8   9     2619.65     2744.16     28.64 o 
  -1   8   9      366.31      343.00     19.94 o 
   0   8   9       56.67       72.94     19.95 o 
   1   8   9      525.35      522.77     24.72 o 
   2   8   9     3533.15     3607.92     34.69 o 
   3   8   9      946.05      870.01     23.33 o 
   4   8   9      756.38      679.17     26.91 o 
   5   8   9     1201.75     1110.66     29.42 o 
   6   8   9     1084.89     1099.84     42.67 o 
   7   8   9       76.74       70.69     26.97 o 
   8   8   9      284.91      288.31     32.05 o 
   9   8   9     1476.22     1413.67     42.85 o 
  10   8   9      328.20      421.34     42.40 o 
 -16   9   9      207.69      215.06     32.15 o 
 -15   9   9        6.56       27.75     30.33 o 
 -14   9   9      742.73      826.97     35.88 o 
 -13   9   9        3.27       33.34     27.04 o 
 -12   9   9       36.60       44.06     28.14 o 
 -11   9   9     1084.46     1137.57     38.38 o 
 -10   9   9     5688.02     5698.72     60.65 o 
  -9   9   9        0.22        7.23     27.41 o 
  -8   9   9      251.14      263.97     29.23 o 
  -7   9   9      569.60      571.96     29.73 o 
  -6   9   9     1595.31     1556.21     23.87 o 
  -5   9   9      504.74      474.09     14.80 o 
  -4   9   9     2194.78     2112.09     29.53 o 
  -3   9   9        0.02       25.22     11.48 o 
  -2   9   9      882.36      928.44     22.37 o 
  -1   9   9      422.11      444.27     25.13 o 
   0   9   9     8435.98     8494.81     89.72 o 
   1   9   9       31.40       28.38     22.55 o 
   2   9   9     5127.15     5106.09     57.53 o 
   3   9   9       56.94       81.86     19.68 o 
   4   9   9       91.50       70.61     22.74 o 
   5   9   9      123.68      106.74     22.91 o 
   6   9   9      362.28      375.24     26.60 o 
   7   9   9       27.55       48.52     26.49 o 
   8   9   9      358.71      382.32     34.69 o 
   9   9   9       41.21      108.79     45.27 o 
  10   9   9      536.53      580.44     52.46 o 
 -15  10   9       26.64       49.90     30.40 o 
 -14  10   9      964.29     1022.99     39.86 o 
 -13  10   9       93.78      101.23     29.28 o 
 -12  10   9     1058.91     1065.19     39.18 o 
 -11  10   9     1112.79     1184.03     39.44 o 
 -10  10   9       23.72       44.29     27.72 o 
  -9  10   9      526.39      499.08     32.08 o 
  -8  10   9     1794.00     1730.07     32.93 o 
  -7  10   9       83.40       83.07     22.91 o 
  -6  10   9        9.18       25.53     15.81 o 
  -5  10   9      847.94      880.26     22.37 o 
  -4  10   9     1361.82     1322.30     36.01 o 
  -3  10   9       92.97      103.10     10.55 o 
  -2  10   9      260.83      251.04     21.74 o 
  -1  10   9     1047.59     1051.73     37.27 o 
   0  10   9        8.75       27.84     20.73 o 
   1  10   9        0.02       32.96     23.52 o 
   2  10   9     1572.78     1666.73     37.10 o 
   3  10   9     1083.27     1066.95     30.16 o 
   4  10   9      104.55      104.05     25.19 o 
   5  10   9      689.57      675.13     37.03 o 
   6  10   9       29.07       59.84     24.52 o 
   7  10   9      154.88      143.18     27.52 o 
   8  10   9       18.82       34.44     41.88 o 
   9  10   9        2.46       21.39     45.40 o 
  10  10   9       42.98       35.86     41.11 o 
 -15  11   9      112.79      108.28     34.75 o 
 -14  11   9        0.75       23.14     29.18 o 
 -13  11   9       11.29       19.31     29.44 o 
 -12  11   9        3.58        8.59     26.28 o 
 -11  11   9      134.85      151.25     28.99 o 
 -10  11   9      247.13      285.80     22.91 o 
  -9  11   9      379.83      393.73     26.50 o 
  -8  11   9     1104.75     1103.38     30.55 o 
  -7  11   9      100.22       69.14     23.62 o 
  -6  11   9      257.19      271.01     17.64 o 
  -5  11   9     1399.00     1398.37     25.36 o 
  -4  11   9        5.05        6.71     23.10 o 
  -3  11   9       13.96        1.92     18.25 o 
  -2  11   9       10.00       20.49     19.93 o 
  -1  11   9     1848.11     1811.60     29.30 o 
   0  11   9        2.27       35.34     21.56 o 
   1  11   9      215.73      254.65     27.41 o 
   2  11   9       78.48      130.76     21.99 o 
   3  11   9     1798.50     1697.20     30.63 o 
   4  11   9      167.98      139.43     23.22 o 
   5  11   9       43.63       42.47     30.90 o 
   6  11   9       82.45      143.18     34.92 o 
   7  11   9       64.83       92.81     33.94 o 
   8  11   9      106.15      137.18     33.20 o 
   9  11   9       23.64       72.10     44.16 o 
 -14  12   9       45.94       58.61     30.57 o 
 -13  12   9       38.03       53.61     31.68 o 
 -12  12   9        2.87       11.81     30.25 o 
 -11  12   9       25.16       28.12     27.62 o 
 -10  12   9      153.41      206.87     24.23 o 
  -9  12   9       92.81       71.68     25.03 o 
  -8  12   9      849.46      759.29     29.51 o 
  -7  12   9      455.59      450.58     26.58 o 
  -6  12   9      685.36      652.90     27.70 o 
  -5  12   9        5.97       16.57     18.05 o 
  -4  12   9     3724.47     3441.68     56.21 o 
  -3  12   9      124.78      106.60     20.08 o 
  -2  12   9      191.11      167.04     21.27 o 
  -1  12   9     1165.34     1105.40     27.78 o 
   0  12   9      769.04      775.12     26.94 o 
   1  12   9      163.33      182.71     21.28 o 
   2  12   9      986.38      988.08     29.03 o 
   3  12   9      103.20      155.34     23.18 o 
   4  12   9      150.30      229.85     29.48 o 
   5  12   9        0.32       46.25     32.07 o 
   6  12   9      657.47      647.57     38.81 o 
   7  12   9       27.03       88.35     31.44 o 
   8  12   9      315.32      331.18     38.91 o 
   9  12   9      105.39      114.05     32.50 o 
 -14  13   9        0.68       12.28     33.44 o 
 -13  13   9       19.34       21.53     30.55 o 
 -12  13   9       37.57       53.06     29.40 o 
 -11  13   9       60.04       78.99     30.67 o 
 -10  13   9      377.55      362.40     31.28 o 
  -9  13   9       19.60       31.11     23.51 o 
  -8  13   9       27.04       21.03     23.51 o 
  -7  13   9     2368.42     2327.07     38.42 o 
  -6  13   9      558.62      589.29     28.19 o 
  -5  13   9      973.57      985.96     34.77 o 
  -4  13   9       72.43       65.29     21.16 o 
  -3  13   9     3459.17     3303.30     35.96 o 
  -2  13   9       18.70        5.38     21.08 o 
  -1  13   9     1520.85     1406.86     29.21 o 
   0  13   9     3978.05     4045.30     44.51 o 
   1  13   9       80.90      141.11     21.96 o 
   2  13   9      383.47      402.86     24.11 o 
   3  13   9      187.47      187.06     26.01 o 
   4  13   9       23.49       61.11     33.43 o 
   5  13   9        0.05       58.51     29.62 o 
   6  13   9      354.10      330.71     34.43 o 
   7  13   9      378.90      429.65     40.37 o 
   8  13   9       46.84       72.49     34.39 o 
 -13  14   9      146.89      200.42     31.77 o 
 -12  14   9       75.26       76.04     30.50 o 
 -11  14   9       87.01      113.50     33.50 o 
 -10  14   9       60.84      111.35     29.91 o 
  -9  14   9     1552.14     1565.76     44.73 o 
  -8  14   9     1620.99     1556.66     34.88 o 
  -7  14   9      667.80      676.96     29.61 o 
  -6  14   9      170.12      187.19     24.66 o 
  -5  14   9      889.14      939.75     35.72 o 
  -4  14   9     1102.65     1176.81     38.13 o 
  -3  14   9       96.60      102.45     19.94 o 
  -2  14   9      394.39      377.18     22.96 o 
  -1  14   9      678.70      651.84     25.36 o 
   0  14   9      145.08      167.23     21.42 o 
   1  14   9        6.23       34.38     19.94 o 
   2  14   9     1400.92     1368.62     30.18 o 
   3  14   9      914.02      862.27     35.68 o 
   4  14   9       47.10       52.19     25.37 o 
   5  14   9        1.59       31.98     34.95 o 
   6  14   9      417.74      495.37     36.62 o 
   7  14   9      363.15      365.97     36.40 o 
 -13  15   9       39.82       61.24     31.32 o 
 -12  15   9      241.23      263.03     35.35 o 
 -11  15   9       25.39       23.23     31.75 o 
 -10  15   9     1148.68     1060.14     40.81 o 
  -9  15   9        8.42       -6.40     30.69 o 
  -8  15   9       14.08       35.22     24.34 o 
  -7  15   9        0.18       13.90     23.80 o 
  -6  15   9     1674.10     1700.14     36.61 o 
  -5  15   9       42.08       48.04     26.42 o 
  -4  15   9        8.96       25.62     28.26 o 
  -3  15   9       21.94       -1.03     28.69 o 
  -2  15   9      677.72      615.94     26.07 o 
  -1  15   9       10.03        8.04     22.16 o 
   0  15   9     1017.08     1068.49     27.27 o 
   1  15   9     1589.92     1535.98     32.46 o 
   2  15   9       10.54       43.27     23.52 o 
   3  15   9      742.88      752.70     28.82 o 
   4  15   9     1088.92     1034.80     68.48 o 
   5  15   9       41.90       83.85     35.12 o 
   6  15   9       71.95      124.71     51.54 o 
   7  15   9       15.14       92.65     37.47 o 
 -12  16   9      655.93      691.56     41.74 o 
 -11  16   9      302.68      269.39     34.54 o 
 -10  16   9      175.54      143.54     32.03 o 
  -9  16   9       38.01       35.66     27.54 o 
  -8  16   9      848.27      779.46     35.65 o 
  -7  16   9       82.96       59.89     23.54 o 
  -6  16   9       60.65       34.07     23.17 o 
  -5  16   9      501.33      525.76     34.10 o 
  -4  16   9      400.39      333.90     32.42 o 
  -3  16   9      188.91      174.20     35.79 o 
  -2  16   9        0.99        4.21     26.67 o 
  -1  16   9      348.97      359.91     22.30 o 
   0  16   9      154.46      194.95     23.90 o 
   1  16   9       66.00       88.27     24.29 o 
   2  16   9      158.39      189.46     25.12 o 
   3  16   9        1.85       26.76     22.56 o 
   4  16   9       31.72       27.97     24.81 o 
   5  16   9      579.75      645.97     41.72 o 
   6  16   9      144.10      125.15     39.89 o 
 -11  17   9      183.35      232.90     34.80 o 
 -10  17   9      195.25      213.96     35.59 o 
  -9  17   9      722.89      818.77     40.14 o 
  -8  17   9      450.08      477.80     38.69 o 
  -7  17   9       29.91       23.47     32.64 o 
  -6  17   9       76.88       42.63     26.09 o 
  -5  17   9      289.80      264.70     30.87 o 
  -4  17   9       56.38       43.42     37.13 o 
  -3  17   9     1541.11     1519.04     42.72 o 
  -2  17   9       60.37       40.60     30.58 o 
  -1  17   9        4.30       23.95     28.92 o 
   0  17   9     1051.64     1029.45     29.61 o 
   1  17   9      194.22      171.84     25.80 o 
   2  17   9        3.68        1.85     24.13 o 
   3  17   9        2.85       45.13     24.69 o 
   4  17   9        0.13       26.02     25.30 o 
   5  17   9      285.82      375.99     31.59 o 
  -9  18   9      176.43      211.75     33.48 o 
  -8  18   9       55.17       69.90     31.49 o 
  -7  18   9       47.78       48.33     30.57 o 
  -6  18   9       24.29       35.96     28.95 o 
  -5  18   9       27.05       41.72     36.35 o 
  -4  18   9       59.84       91.69     38.56 o 
  -3  18   9        0.78      -12.39     39.48 o 
  -2  18   9      401.58      429.32     30.41 o 
  -1  18   9      449.49      462.91     31.98 o 
   0  18   9        0.02       12.21     27.29 o 
   1  18   9       70.33       93.94     26.46 o 
   2  18   9       15.85       35.09     25.23 o 
   3  18   9        0.92       19.07     24.33 o 
   4  18   9      156.92       76.91     35.17 o 
  -8  19   9       60.27       59.42     31.92 o 
  -7  19   9        7.63       59.00     34.45 o 
  -6  19   9        0.28       30.26     42.65 o 
  -5  19   9       31.56       94.72     36.96 o 
  -4  19   9       41.51       19.65     36.68 o 
  -3  19   9      188.27      203.86     34.17 o 
  -2  19   9       19.99       62.72     33.84 o 
  -1  19   9      628.74      602.80     33.45 o 
   0  19   9       39.00       29.52     26.94 o 
   1  19   9      542.79      566.58     43.41 o 
   2  19   9      243.21      240.12     31.98 o 
  -5  20   9        2.51       37.41     45.81 o 
  -4  20   9        0.02       -1.97     35.58 o 
  -3  20   9        3.75        7.56     33.70 o 
  -2  20   9      155.22      188.30     34.16 o 
  -1  20   9        3.18        3.24     31.40 o 
 -16   0  10       60.74       17.33     29.68 o 
 -14   0  10      672.67      685.45     30.38 o 
 -12   0  10       37.52       44.17     22.97 o 
 -10   0  10      998.96     1066.50     26.25 o 
  -8   0  10      231.21      243.74     14.88 o 
  -6   0  10     6197.03     6078.44    126.95 o 
  -4   0  10      239.01      239.06     20.37 o 
  -2   0  10     3426.89     3705.12     44.86 o 
   0   0  10     3873.30     4038.74     80.86 o 
   2   0  10      416.32      503.66     21.61 o 
   4   0  10      355.01      336.92     21.05 o 
   6   0  10     2063.19     1868.97     48.05 o 
   8   0  10       15.07       22.44     31.49 o 
  10   0  10       28.99       25.62     62.18 o 
 -17   1  10       28.28      -17.96     53.53 o 
 -16   1  10      108.83       95.86     24.97 o 
 -15   1  10      160.23      159.30     19.76 o 
 -14   1  10       12.45       24.25     16.34 o 
 -13   1  10       10.39       11.93     16.13 o 
 -12   1  10      360.05      329.84     17.72 o 
 -11   1  10      209.74      231.44     15.25 o 
 -10   1  10     1497.84     1423.49     22.16 o 
  -9   1  10     1358.66     1273.74     17.68 o 
  -8   1  10        0.44        4.54      9.26 o 
  -7   1  10       14.75       17.21      6.56 o 
  -6   1  10      637.35      584.87     14.91 o 
  -5   1  10     1759.35     1666.14     18.78 o 
  -4   1  10     7296.29     7252.78     47.80 o 
  -3   1  10     1574.57     1589.77     14.18 o 
  -2   1  10     8125.65     7993.97     44.13 o 
  -1   1  10      439.39      466.59     17.21 o 
   0   1  10       27.19       35.86     13.75 o 
   1   1  10        0.95        8.83     13.74 o 
   2   1  10      467.55      434.02     22.10 o 
   3   1  10       10.51        1.20     11.89 o 
   4   1  10      293.80      303.04     13.80 o 
   5   1  10      200.41      224.30     18.52 o 
   6   1  10        2.43       20.12     17.17 o 
   7   1  10      146.97      141.59     22.66 o 
   8   1  10      614.99      654.43     28.62 o 
   9   1  10      515.39      531.74     34.40 o 
  10   1  10      255.16      265.85     31.91 o 
  11   1  10      232.41      295.25     38.33 o 
 -17   2  10       40.18       34.44     30.20 o 
 -16   2  10      140.22      131.29     23.59 o 
 -15   2  10      526.94      468.72     22.21 o 
 -14   2  10      120.94      150.66     18.46 o 
 -13   2  10       36.51       44.14     16.15 o 
 -12   2  10     6501.12     6504.46     40.88 o 
 -11   2  10      784.43      766.77     18.54 o 
 -10   2  10        1.44       13.24     12.97 o 
  -9   2  10        2.03       19.07     11.23 o 
  -8   2  10     3133.07     3308.22     30.82 o 
  -7   2  10     1035.84     1079.91     17.94 o 
  -6   2  10      229.23      260.20     10.21 o 
  -5   2  10     1010.86     1094.10     15.12 o 
  -4   2  10        0.21       20.96     10.18 o 
  -3   2  10     2076.94     2226.75     23.83 o 
  -2   2  10      829.18      884.82     15.16 o 
  -1   2  10     2135.60     2384.45     22.05 o 
   0   2  10      195.79      187.63     12.63 o 
   1   2  10      151.85      169.90     11.47 o 
   2   2  10     1362.53     1259.92     18.39 o 
   3   2  10      372.65      353.09     11.64 o 
   4   2  10       22.96       14.74      9.44 o 
   5   2  10      848.15      869.36     21.87 o 
   6   2  10      369.19      373.48     19.38 o 
   7   2  10       97.97       94.60     19.66 o 
   8   2  10      111.66      133.88     30.61 o 
   9   2  10       76.52       70.66     32.01 o 
  10   2  10        6.90       31.40     30.50 o 
  11   2  10        9.18       45.43     32.80 o 
 -17   3  10      304.97      297.78     33.39 o 
 -16   3  10       47.06       46.15     23.65 o 
 -15   3  10        4.40      -11.33     22.66 o 
 -14   3  10      116.71      134.16     19.46 o 
 -13   3  10     2093.31     2169.05     30.02 o 
 -12   3  10      271.03      253.24     17.29 o 
 -11   3  10     1005.14      979.15     19.96 o 
 -10   3  10     3598.45     3554.73     27.89 o 
  -9   3  10      292.93      265.21     13.27 o 
  -8   3  10      878.44      894.91     13.82 o 
  -7   3  10      429.56      501.28     16.38 o 
  -6   3  10      723.31      771.75     24.23 o 
  -5   3  10     3354.63     3480.68     34.27 o 
  -4   3  10     3671.82     3774.24     29.56 o 
  -3   3  10      797.80      850.67     17.25 o 
  -2   3  10     4537.82     4625.24     49.80 o 
  -1   3  10     4794.02     4711.12     30.61 o 
   0   3  10      370.95      324.15     13.16 o 
   1   3  10     1558.46     1432.25     31.40 o 
   2   3  10     3890.48     3791.50     90.10 o 
   3   3  10       46.00       50.77      6.07 o 
   4   3  10     3133.35     3228.90     30.21 o 
   5   3  10      197.23      204.42     17.89 o 
   6   3  10      373.00      373.72     18.59 o 
   7   3  10      301.85      354.67     25.98 o 
   8   3  10      185.25      182.03     30.72 o 
   9   3  10       51.22       61.03     29.02 o 
  10   3  10      104.47      114.90     31.65 o 
  11   3  10      224.72      219.72     34.21 o 
 -17   4  10      333.65      327.44     28.39 o 
 -16   4  10      569.30      536.86     27.61 o 
 -15   4  10      931.52      920.01     31.03 o 
 -14   4  10      407.67      367.67     20.53 o 
 -13   4  10       84.38       74.55     17.79 o 
 -12   4  10      885.84      816.73     21.58 o 
 -11   4  10      169.08      164.08     20.46 o 
 -10   4  10       36.01       42.17     16.61 o 
  -9   4  10      894.25      790.20     22.52 o 
  -8   4  10       29.23       55.08     14.67 o 
  -7   4  10     3435.49     3580.76     41.12 o 
  -6   4  10     2640.35     2669.61     34.58 o 
  -5   4  10     3049.32     3184.93     32.29 o 
  -4   4  10     1134.90     1055.21     19.56 o 
  -3   4  10     4715.22     4398.60     82.93 o 
  -2   4  10      781.08      738.94     20.26 o 
  -1   4  10     3363.87     3646.23     26.36 o 
   0   4  10     2253.73     2165.33     38.11 o 
   1   4  10       37.39       45.88      8.60 o 
   2   4  10      884.42      889.08     22.71 o 
   3   4  10      767.06      705.56     27.09 o 
   4   4  10     2761.23     2721.49     29.03 o 
   5   4  10       65.89       79.52     17.21 o 
   6   4  10     3042.87     2928.02     31.05 o 
   7   4  10      364.86      360.41     23.16 o 
   8   4  10       90.68      142.25     31.93 o 
   9   4  10        2.79       33.45     29.03 o 
  10   4  10      259.08      274.30     41.86 o 
  11   4  10        2.34       20.80     31.08 o 
 -17   5  10      836.11      949.28     64.08 o 
 -16   5  10        6.27       17.54     23.48 o 
 -15   5  10       98.50      143.17     23.51 o 
 -14   5  10      224.99      251.02     23.99 o 
 -13   5  10     1388.03     1347.90     30.55 o 
 -12   5  10       47.55       75.35     19.78 o 
 -11   5  10        0.19       25.20     19.11 o 
 -10   5  10     3290.86     3274.40     36.21 o 
  -9   5  10      857.26      853.41     23.08 o 
  -8   5  10      575.47      620.64     16.45 o 
  -7   5  10     2107.13     1995.46     20.87 o 
  -6   5  10      153.49      179.92     10.24 o 
  -5   5  10        0.13        3.89      5.95 o 
  -4   5  10     1298.71     1263.51     20.10 o 
  -3   5  10     2090.01     2034.38     20.04 o 
  -2   5  10      848.71      834.24     19.34 o 
  -1   5  10     1452.11     1537.20     25.28 o 
   0   5  10      464.14      447.96     13.64 o 
   1   5  10     1478.21     1393.22     26.57 o 
   2   5  10     1583.30     1520.96     26.65 o 
   3   5  10       22.00       45.72     14.04 o 
   4   5  10      729.57      705.56     20.78 o 
   5   5  10       78.95       97.53     17.64 o 
   6   5  10      545.11      568.60     24.51 o 
   7   5  10      210.60      263.86     21.93 o 
   8   5  10       64.20       71.12     24.36 o 
   9   5  10       10.74       28.13     31.83 o 
  10   5  10      313.02      334.73     34.35 o 
 -17   6  10       66.06       63.73     31.12 o 
 -16   6  10       62.86       92.07     29.24 o 
 -15   6  10      195.77      237.06     29.62 o 
 -14   6  10        3.76       16.24     20.97 o 
 -13   6  10       43.69       46.80     21.60 o 
 -12   6  10        0.41        2.12     19.67 o 
 -11   6  10      299.73      292.00     21.84 o 
 -10   6  10     1270.27     1202.74     26.64 o 
  -9   6  10     1621.22     1586.36     27.11 o 
  -8   6  10       26.10       49.87     15.49 o 
  -7   6  10      312.62      340.66     12.77 o 
  -6   6  10       66.65       49.23      9.84 o 
  -5   6  10       88.62       84.27     10.06 o 
  -4   6  10     1264.96     1247.75     16.44 o 
  -3   6  10      133.45      139.29     13.20 o 
  -2   6  10      770.72      792.56     21.36 o 
  -1   6  10      196.59      230.28     24.84 o 
   0   6  10     1308.46     1309.31     20.86 o 
   1   6  10      572.32      532.25     23.79 o 
   2   6  10        0.20        3.84     19.39 o 
   3   6  10      378.49      364.86     17.69 o 
   4   6  10        0.04       15.85     21.17 o 
   5   6  10       22.45       54.36     21.36 o 
   6   6  10      117.97      127.87     22.32 o 
   7   6  10      646.94      631.88     29.53 o 
   8   6  10       26.84       40.63     26.42 o 
   9   6  10     1077.57     1105.51     41.15 o 
  10   6  10      109.72      106.76     33.20 o 
 -16   7  10       13.75       25.16     28.22 o 
 -15   7  10       22.26       70.58     30.30 o 
 -14   7  10       10.53       45.30     27.74 o 
 -13   7  10      380.26      415.66     57.13 o 
 -12   7  10       66.63       87.68     26.13 o 
 -11   7  10       65.04       68.83     19.72 o 
 -10   7  10        0.36        2.34     17.10 o 
  -9   7  10      251.60      253.25     18.52 o 
  -8   7  10      185.74      194.43     16.79 o 
  -7   7  10      118.73      146.59     15.47 o 
  -6   7  10       10.31       16.22      9.66 o 
  -5   7  10      337.61      332.53     12.72 o 
  -4   7  10       58.97       66.28     15.78 o 
  -3   7  10     3484.94     3348.91     38.60 o 
  -2   7  10      199.28      191.27     18.17 o 
  -1   7  10     1498.38     1563.58     27.42 o 
   0   7  10      169.27      195.39     21.19 o 
   1   7  10     2316.27     2393.60     33.93 o 
   2   7  10      662.71      665.88     24.24 o 
   3   7  10     1033.50     1001.82     29.82 o 
   4   7  10        1.46        6.95     20.68 o 
   5   7  10     1218.18     1240.14     29.68 o 
   6   7  10       31.58       51.07     21.75 o 
   7   7  10       75.95      106.50     25.13 o 
   8   7  10       12.53       50.31     24.89 o 
   9   7  10      559.68      650.88     32.77 o 
  10   7  10      138.50      163.11     41.19 o 
 -16   8  10       15.80       37.94     32.95 o 
 -15   8  10      210.12      241.97     32.68 o 
 -14   8  10      102.07      154.66     30.32 o 
 -13   8  10       77.49      118.75     29.18 o 
 -12   8  10      683.66      662.59     33.19 o 
 -11   8  10      233.08      235.74     29.85 o 
 -10   8  10      782.49      839.63     34.55 o 
  -9   8  10       48.24       48.93     25.87 o 
  -8   8  10      127.80      128.55     15.24 o 
  -7   8  10       52.60       43.27     13.23 o 
  -6   8  10      497.00      464.40     22.76 o 
  -5   8  10     1116.75     1075.77     19.46 o 
  -4   8  10      694.21      829.01     20.81 o 
  -3   8  10      487.47      515.14     18.75 o 
  -2   8  10       12.61        4.11     19.21 o 
  -1   8  10      987.48     1035.00     24.51 o 
   0   8  10      544.57      517.03     23.99 o 
   1   8  10      386.31      433.40     25.39 o 
   2   8  10     1229.17     1235.29     26.20 o 
   3   8  10      586.03      552.22     21.19 o 
   4   8  10      382.42      358.62     27.25 o 
   5   8  10      755.56      720.23     26.86 o 
   6   8  10       88.80      110.03     22.75 o 
   7   8  10        6.90      -13.83     27.66 o 
   8   8  10      281.72      252.18     32.28 o 
   9   8  10        1.07       30.69     27.45 o 
  10   8  10        2.69       25.79     43.14 o 
 -16   9  10      106.68       92.48     31.23 o 
 -15   9  10       30.51       56.79     35.94 o 
 -14   9  10       96.87      122.48     29.72 o 
 -13   9  10        4.04        5.80     28.28 o 
 -12   9  10        9.05        6.24     29.17 o 
 -11   9  10     1128.16     1132.62     50.98 o 
 -10   9  10     1671.88     1709.77     44.47 o 
  -9   9  10     2578.11     2669.27     46.02 o 
  -8   9  10     1851.72     1866.24     40.93 o 
  -7   9  10      858.82      835.14     36.29 o 
  -6   9  10      628.48      685.81     25.26 o 
  -5   9  10      300.56      284.64     15.16 o 
  -4   9  10      546.95      551.79     28.70 o 
  -3   9  10      881.22      861.02     21.75 o 
  -2   9  10        0.54       15.33     22.35 o 
  -1   9  10      935.07      945.80     27.31 o 
   0   9  10     3896.86     3826.19     40.88 o 
   1   9  10      217.89      259.25     25.23 o 
   2   9  10       37.67       70.63     19.99 o 
   3   9  10      236.49      210.25     22.07 o 
   4   9  10       24.96       20.35     21.54 o 
   5   9  10      241.89      254.64     27.05 o 
   6   9  10      571.07      543.29     28.60 o 
   7   9  10       47.23       66.00     26.59 o 
   8   9  10       35.53       37.43     24.81 o 
   9   9  10       64.78       73.44     36.75 o 
 -15  10  10       42.16       35.38     28.94 o 
 -14  10  10      246.05      214.39     31.40 o 
 -13  10  10        2.28       12.63     28.40 o 
 -12  10  10      701.98      711.64     34.54 o 
 -11  10  10      160.85      187.02     30.00 o 
 -10  10  10      228.25      286.02     32.87 o 
  -9  10  10       72.61       53.69     28.08 o 
  -8  10  10      570.87      593.55     31.38 o 
  -7  10  10       33.24       33.08     23.12 o 
  -6  10  10        5.00       10.07     16.77 o 
  -5  10  10     1249.30     1196.43     34.03 o 
  -4  10  10      120.11      154.94     28.03 o 
  -3  10  10     6473.57     6044.72     81.73 o 
  -2  10  10     6183.75     6174.63     43.57 o 
  -1  10  10      744.89      768.77     26.29 o 
   0  10  10       38.57       80.95     22.27 o 
   1  10  10      138.22      132.02     26.93 o 
   2  10  10     4592.75     4507.52     41.62 o 
   3  10  10       50.26       67.50     21.05 o 
   4  10  10       60.89       68.73     25.06 o 
   5  10  10       54.70      109.06     27.66 o 
   6  10  10      299.63      321.45     28.37 o 
   7  10  10      805.12      813.44     33.32 o 
   8  10  10      204.49      203.83     35.47 o 
   9  10  10      448.91      492.13     42.73 o 
 -15  11  10      359.90      404.74     36.47 o 
 -14  11  10      189.15      247.84     33.60 o 
 -13  11  10      167.64      132.03     29.79 o 
 -12  11  10      110.57      134.14     28.99 o 
 -11  11  10     1814.06     1781.85     59.55 o 
 -10  11  10       80.72       91.29     23.45 o 
  -9  11  10       19.74       30.80     24.88 o 
  -8  11  10     2239.95     2283.02     37.63 o 
  -7  11  10      551.30      573.42     27.37 o 
  -6  11  10     2030.33     2075.14     28.75 o 
  -5  11  10       58.31       90.44     20.13 o 
  -4  11  10     1357.75     1328.16     37.74 o 
  -3  11  10       24.00       29.14     19.14 o 
  -2  11  10      450.90      392.26     22.51 o 
  -1  11  10     5178.92     5138.17     62.74 o 
   0  11  10      115.89      118.22     22.57 o 
   1  11  10     1870.30     1848.58     54.88 o 
   2  11  10       65.55       91.58     21.55 o 
   3  11  10        0.03       21.73     20.68 o 
   4  11  10      805.73      846.28     52.57 o 
   5  11  10       63.63      126.78     37.39 o 
   6  11  10       12.60       35.31     31.12 o 
   7  11  10      101.45      161.78     36.57 o 
   8  11  10       14.78       28.30     34.98 o 
 -14  12  10      350.61      396.56     36.65 o 
 -13  12  10        1.42       22.21     30.03 o 
 -12  12  10      493.91      513.65     36.54 o 
 -11  12  10      155.25      178.10     32.98 o 
 -10  12  10        1.12       21.83     23.64 o 
  -9  12  10     1260.55     1198.71     32.04 o 
  -8  12  10        3.02       11.31     23.35 o 
  -7  12  10      410.09      414.51     31.62 o 
  -6  12  10      149.29      163.49     26.82 o 
  -5  12  10     1914.45     1935.81     32.75 o 
  -4  12  10      247.52      280.41     27.83 o 
  -3  12  10     1321.43     1122.11     26.42 o 
  -2  12  10      117.34      120.62     22.35 o 
  -1  12  10     3429.94     3377.02     38.17 o 
   0  12  10      443.43      423.41     24.94 o 
   1  12  10     1519.71     1458.59     29.45 o 
   2  12  10       66.24       79.28     22.62 o 
   3  12  10       19.58       62.26     21.65 o 
   4  12  10       14.07       83.28     26.98 o 
   5  12  10       24.10       68.63     31.02 o 
   6  12  10        8.99       82.53     36.93 o 
   7  12  10      126.36      165.26     33.29 o 
   8  12  10        0.36       36.19     36.02 o 
 -14  13  10       38.76       43.12     33.07 o 
 -13  13  10        1.04       12.25     33.43 o 
 -12  13  10        1.71       14.66     29.24 o 
 -11  13  10      665.67      634.26     34.79 o 
 -10  13  10       37.44       42.22     29.57 o 
  -9  13  10       32.78       57.25     23.23 o 
  -8  13  10        1.63       14.66     24.33 o 
  -7  13  10     3249.23     3316.89     45.02 o 
  -6  13  10       11.05       33.45     25.05 o 
  -5  13  10      555.04      634.00     34.79 o 
  -4  13  10      954.00      945.34     31.27 o 
  -3  13  10       29.23        2.40     19.68 o 
  -2  13  10       17.27       22.85     20.45 o 
  -1  13  10     1496.00     1544.51     30.77 o 
   0  13  10        8.81       43.49     21.59 o 
   1  13  10      721.78      686.69     24.59 o 
   2  13  10       33.02       47.20     20.88 o 
   3  13  10       21.24       36.16     21.53 o 
   4  13  10      532.10      587.20     36.30 o 
   5  13  10        3.89       61.20     34.56 o 
   6  13  10      120.00      225.79     46.53 o 
   7  13  10      403.75      454.40     64.71 o 
 -13  14  10      269.28      274.84     33.04 o 
 -12  14  10       26.81       39.36     29.28 o 
 -11  14  10        3.06        5.10     30.76 o 
 -10  14  10      231.91      164.92     31.29 o 
  -9  14  10       69.57       74.17     24.42 o 
  -8  14  10      270.07      279.77     26.21 o 
  -7  14  10        2.54       21.63     24.03 o 
  -6  14  10      147.32      118.06     25.05 o 
  -5  14  10      271.20      321.55     30.69 o 
  -4  14  10     1012.87      976.41     38.07 o 
  -3  14  10       33.47       25.63     20.16 o 
  -2  14  10      156.20       82.34     20.56 o 
  -1  14  10      341.84      351.07     23.77 o 
   0  14  10        5.47       23.27     21.13 o 
   1  14  10      120.54      132.35     22.03 o 
   2  14  10       59.04       73.62     22.40 o 
   3  14  10       90.03      124.01     27.30 o 
   4  14  10       89.50      125.57     34.01 o 
   5  14  10        1.02       33.81     30.20 o 
   6  14  10      430.79      500.62     39.35 o 
   7  14  10      292.68      395.68     36.57 o 
 -12  15  10        2.20        6.10     29.03 o 
 -11  15  10        0.10       26.08     32.27 o 
 -10  15  10      178.06      220.43     32.65 o 
  -9  15  10      275.15      218.80     32.61 o 
  -8  15  10      311.86      344.49     26.83 o 
  -7  15  10        8.82       21.54     23.20 o 
  -6  15  10      627.61      617.15     33.63 o 
  -5  15  10      339.69      319.26     32.18 o 
  -4  15  10     2006.37     1948.45     44.27 o 
  -3  15  10      387.32      375.76     27.23 o 
  -2  15  10      540.94      585.23     26.52 o 
  -1  15  10      768.77      769.90     26.70 o 
   0  15  10       45.95       73.26     21.51 o 
   1  15  10        0.01       45.40     21.15 o 
   2  15  10        0.46       40.23     22.32 o 
   3  15  10      140.34      147.05     25.12 o 
   4  15  10        2.68       46.40     32.77 o 
   5  15  10       42.45       67.65     35.66 o 
   6  15  10      287.24      317.84     40.42 o 
 -11  16  10       68.76       42.47     30.43 o 
 -10  16  10       33.79       40.57     29.07 o 
  -9  16  10       14.85      -11.99     29.51 o 
  -8  16  10       78.92       91.74     31.18 o 
  -7  16  10      465.51      425.91     30.82 o 
  -6  16  10      173.75      166.61     31.05 o 
  -5  16  10       15.81       36.28     29.45 o 
  -4  16  10      678.32      711.45     33.56 o 
  -3  16  10      146.86      113.66     31.92 o 
  -2  16  10        0.14        9.79     25.92 o 
  -1  16  10       75.19       76.22     22.06 o 
   0  16  10      111.73      168.20     22.43 o 
   1  16  10      254.26      225.90     24.87 o 
   2  16  10       47.38       69.79     23.87 o 
   3  16  10        1.47       25.49     23.06 o 
   4  16  10        5.04       47.77     31.51 o 
   5  16  10       99.98      165.91     37.58 o 
 -10  17  10       62.39       79.48     33.71 o 
  -9  17  10        5.03       61.48     35.56 o 
  -8  17  10      127.64      139.54     35.49 o 
  -7  17  10       89.03       77.12     24.98 o 
  -6  17  10      172.35      188.52     29.11 o 
  -5  17  10       62.50       91.90     28.03 o 
  -4  17  10      177.69      186.40     29.34 o 
  -3  17  10      208.96      239.74     30.46 o 
  -2  17  10      453.13      432.12     29.83 o 
  -1  17  10      475.59      489.48     28.60 o 
   0  17  10      796.52      828.37     28.87 o 
   1  17  10      272.45      281.13     26.00 o 
   2  17  10      522.98      549.65     29.34 o 
   3  17  10      435.25      489.10     28.18 o 
   4  17  10       94.35      140.78     30.13 o 
  -9  18  10      531.64      515.40     37.22 o 
  -8  18  10      128.82      132.67     32.53 o 
  -7  18  10        6.92       -6.32     31.51 o 
  -6  18  10       56.48       41.81     30.69 o 
  -5  18  10        0.38       38.39     27.14 o 
  -4  18  10      272.32      305.29     31.00 o 
  -3  18  10      628.64      664.49     35.48 o 
  -2  18  10      190.97      183.07     28.18 o 
  -1  18  10      503.25      504.60     33.30 o 
   0  18  10        7.71        3.25     29.61 o 
   1  18  10      154.74      224.56     25.16 o 
   2  18  10       28.37       59.88     25.04 o 
  -7  19  10       60.01       88.42     57.73 o 
  -6  19  10      190.03      223.24     57.91 o 
  -5  19  10      123.94      153.97     41.98 o 
  -4  19  10      312.15      307.46     37.16 o 
  -3  19  10       36.51       69.02     34.23 o 
  -2  19  10       33.50       76.91     43.93 o 
  -1  19  10      675.22      621.32     32.60 o 
   0  19  10        0.23        0.35     29.41 o 
 -17   0  11        0.19      -14.21     58.30 o 
 -15   0  11      445.40      416.16     38.79 o 
 -13   0  11     5395.98     5530.35     74.85 o 
 -11   0  11     2906.38     2841.47     37.87 o 
  -9   0  11      234.01      215.70     15.98 o 
  -7   0  11     4397.86     4395.12     55.36 o 
  -5   0  11       89.26       78.25     28.50 o 
  -3   0  11     7499.23     6906.14     62.48 o 
  -1   0  11      496.11      458.10     26.61 o 
   1   0  11     2165.26     2282.49     38.60 o 
   3   0  11       67.77       61.82     17.62 o 
   5   0  11      786.35      729.57     38.74 o 
   7   0  11      450.06      354.06     37.12 o 
   9   0  11        3.26       18.18     51.91 o 
 -17   1  11        2.91      -14.05     28.11 o 
 -16   1  11      134.37      140.46     31.23 o 
 -15   1  11        9.37       26.09     23.88 o 
 -14   1  11       96.48       83.72     20.12 o 
 -13   1  11      207.48      221.90     17.72 o 
 -12   1  11      738.00      735.15     19.46 o 
 -11   1  11     1658.40     1588.18     21.96 o 
 -10   1  11      672.34      691.80     16.06 o 
  -9   1  11      750.65      723.65     14.13 o 
  -8   1  11     1137.05     1190.43     13.61 o 
  -7   1  11       57.71       74.62     10.92 o 
  -6   1  11        4.99        0.11      6.31 o 
  -5   1  11     4809.72     4484.40     71.66 o 
  -4   1  11     8046.55     8094.92    101.74 o 
  -3   1  11     2613.43     2609.62     22.43 o 
  -2   1  11      980.65     1016.21     22.63 o 
  -1   1  11     9044.01     9232.17     71.78 o 
   0   1  11     3602.77     3332.36     33.67 o 
   1   1  11     1348.83     1384.13     23.47 o 
   2   1  11      295.65      264.97     15.06 o 
   3   1  11     1299.36     1267.31     19.28 o 
   4   1  11       45.27       32.27     18.23 o 
   5   1  11      636.16      584.41     25.67 o 
   6   1  11       60.31       56.72     22.55 o 
   7   1  11       37.49       30.63     21.07 o 
   8   1  11       99.75      101.51     25.83 o 
   9   1  11      612.07      578.03     40.43 o 
  10   1  11      117.72      140.35     35.34 o 
 -17   2  11       13.20      -13.44     30.46 o 
 -16   2  11      289.45      290.18     33.48 o 
 -15   2  11        4.86       12.87     22.27 o 
 -14   2  11      117.56       96.51     21.04 o 
 -13   2  11     1700.89     1719.17     28.47 o 
 -12   2  11       24.90       41.97     15.05 o 
 -11   2  11      261.69      262.53     15.77 o 
 -10   2  11     2793.45     2799.53     24.95 o 
  -9   2  11      422.35      384.79     12.38 o 
  -8   2  11        3.27       12.66      6.05 o 
  -7   2  11     2855.75     2949.69     35.30 o 
  -6   2  11     2011.49     1927.86     20.08 o 
  -5   2  11      478.33      514.67     13.00 o 
  -4   2  11     1210.57     1194.67     17.44 o 
  -3   2  11      421.05      356.24     15.01 o 
  -2   2  11     2816.79     2713.89     24.61 o 
  -1   2  11     1817.52     1824.72     21.50 o 
   0   2  11       12.41       22.51     12.29 o 
   1   2  11      259.45      254.07     13.40 o 
   2   2  11      277.74      273.26     13.07 o 
   3   2  11      625.86      535.84     13.68 o 
   4   2  11      219.34      224.12     18.40 o 
   5   2  11     3731.49     3452.67     31.80 o 
   6   2  11      203.58      209.59     21.16 o 
   7   2  11      113.53       75.16     25.57 o 
   8   2  11      528.88      491.24     30.71 o 
   9   2  11      154.40      228.57     34.83 o 
  10   2  11       38.94       63.46     37.82 o 
 -17   3  11       22.81       13.39     29.22 o 
 -16   3  11        2.67       22.51     28.75 o 
 -15   3  11      203.23      207.41     23.37 o 
 -14   3  11     1548.92     1505.40     32.47 o 
 -13   3  11      300.00      292.82     22.74 o 
 -12   3  11        1.73       -0.61     14.50 o 
 -11   3  11     1138.25     1035.59     19.44 o 
 -10   3  11      142.88      150.69     13.04 o 
  -9   3  11     2094.24     1936.03     20.44 o 
  -8   3  11      115.50      106.61     14.77 o 
  -7   3  11      781.99      812.51     19.27 o 
  -6   3  11      442.08      450.30     20.40 o 
  -5   3  11      369.15      276.48     16.57 o 
  -4   3  11        9.64       36.37     16.44 o 
  -3   3  11        6.36       25.77      8.58 o 
  -2   3  11       46.95       29.81     11.58 o 
  -1   3  11      245.81      247.02     13.43 o 
   0   3  11      454.68      443.58     14.78 o 
   1   3  11      729.49      711.43     15.59 o 
   2   3  11      136.76      132.56     11.10 o 
   3   3  11      489.33      504.26     21.15 o 
   4   3  11      299.66      277.30     19.03 o 
   5   3  11       64.67       66.87     17.98 o 
   6   3  11      143.39      150.51     17.51 o 
   7   3  11      336.34      344.49     28.07 o 
   8   3  11       54.23       76.76     29.93 o 
   9   3  11     1066.88     1108.20     44.35 o 
  10   3  11        0.01       29.10     34.43 o 
 -17   4  11      282.12      318.77     32.45 o 
 -16   4  11       49.84       60.65     26.62 o 
 -15   4  11      449.44      464.62     27.41 o 
 -14   4  11        8.24       18.43     22.01 o 
 -13   4  11      154.15      150.08     21.19 o 
 -12   4  11       81.54       89.45     15.72 o 
 -11   4  11       91.95       73.75     13.74 o 
 -10   4  11       51.12       54.37     12.47 o 
  -9   4  11      294.07      281.76     12.03 o 
  -8   4  11      137.47      143.36      7.01 o 
  -7   4  11      173.49      193.27     15.09 o 
  -6   4  11      283.12      279.98     16.81 o 
  -5   4  11       23.86       20.87     15.70 o 
  -4   4  11      379.79      438.69     17.36 o 
  -3   4  11      929.11      807.16     23.11 o 
  -2   4  11      370.55      292.95     14.28 o 
  -1   4  11      207.24      203.94     13.56 o 
   0   4  11       45.05       41.99     11.47 o 
   1   4  11        8.04       14.60     14.65 o 
   2   4  11        8.91       12.44      8.73 o 
   3   4  11      345.62      356.13     21.46 o 
   4   4  11      703.19      664.84     21.41 o 
   5   4  11      420.63      448.44     20.43 o 
   6   4  11      580.31      575.81     24.11 o 
   7   4  11       63.87       70.73     23.99 o 
   8   4  11       42.22       85.73     32.05 o 
   9   4  11      113.92      140.36     32.73 o 
  10   4  11       24.92       42.35     33.67 o 
 -17   5  11        8.69       61.40     33.59 o 
 -16   5  11       55.15       76.03     28.99 o 
 -15   5  11      431.80      453.29     26.90 o 
 -14   5  11       20.98       22.91     20.35 o 
 -13   5  11      577.03      607.38     25.36 o 
 -12   5  11      816.35      830.14     25.68 o 
 -11   5  11     1516.28     1440.62     30.57 o 
 -10   5  11      169.94      202.40     20.10 o 
  -9   5  11      435.80      446.13     20.77 o 
  -8   5  11       87.16       78.83      9.33 o 
  -7   5  11        9.73       30.87     14.25 o 
  -6   5  11     1294.06     1286.20     24.62 o 
  -5   5  11      264.01      291.40     16.67 o 
  -4   5  11     1078.65      884.06     29.62 o 
  -3   5  11      231.23      263.49     13.23 o 
  -2   5  11     2434.26     2515.97     52.82 o 
  -1   5  11       77.88       86.45     12.59 o 
   0   5  11     1276.92     1205.75     23.87 o 
   1   5  11      981.28      994.81     23.58 o 
   2   5  11      501.55      518.99     25.89 o 
   3   5  11      361.57      378.50     22.10 o 
   4   5  11      221.22      220.11     18.94 o 
   5   5  11      312.93      306.91     19.25 o 
   6   5  11      114.43      114.19     22.11 o 
   7   5  11      350.48      338.74     23.48 o 
   8   5  11        2.39       15.25     30.39 o 
   9   5  11      381.08      366.44     34.27 o 
  10   5  11       82.77       82.03     36.16 o 
 -17   6  11      252.78      290.73     44.67 o 
 -16   6  11      284.58      290.69     30.70 o 
 -15   6  11        0.50       -5.10     29.35 o 
 -14   6  11      263.30      347.72     30.23 o 
 -13   6  11      303.17      305.95     32.05 o 
 -12   6  11      257.05      260.48     21.92 o 
 -11   6  11      314.68      269.75     22.11 o 
 -10   6  11       98.44      114.06     19.27 o 
  -9   6  11      347.84      321.49     19.49 o 
  -8   6  11      432.41      422.95     19.41 o 
  -7   6  11      410.35      337.76     14.46 o 
  -6   6  11      584.03      569.41     11.62 o 
  -5   6  11     1582.03     1546.37     41.51 o 
  -4   6  11        0.04       27.96     16.80 o 
  -3   6  11     3180.96     3122.25     76.82 o 
  -2   6  11     1094.54     1121.84     25.90 o 
  -1   6  11       23.98       30.23     17.18 o 
   0   6  11     1211.91     1185.42     30.17 o 
   1   6  11      426.35      421.39     21.92 o 
   2   6  11      218.83      191.83     21.22 o 
   3   6  11     2308.16     2299.61     34.02 o 
   4   6  11      795.55      773.62     25.89 o 
   5   6  11     3501.94     3374.11     39.44 o 
   6   6  11      136.75      151.22     23.07 o 
   7   6  11        5.48       34.62     22.19 o 
   8   6  11       27.05       32.25     31.17 o 
   9   6  11      428.18      493.77     42.13 o 
  10   6  11       18.90       39.95     32.74 o 
 -16   7  11        0.08       24.39     30.23 o 
 -15   7  11     1160.94     1164.68     43.15 o 
 -14   7  11      193.57      239.20     31.73 o 
 -13   7  11      338.59      313.48     29.17 o 
 -12   7  11      388.49      358.55     30.05 o 
 -11   7  11     4983.87     5154.82     58.90 o 
 -10   7  11     2573.28     2482.68     33.62 o 
  -9   7  11      121.82      100.95     17.27 o 
  -8   7  11     1302.56     1351.36     25.04 o 
  -7   7  11       14.94       15.31     14.32 o 
  -6   7  11      144.36      127.64     14.35 o 
  -5   7  11      174.02      158.05     11.23 o 
  -4   7  11      136.25      197.26     19.59 o 
  -3   7  11      330.15      356.20     21.00 o 
  -2   7  11      693.77      716.32     32.65 o 
  -1   7  11     2537.20     2434.73     47.43 o 
   0   7  11      191.78      235.25     22.52 o 
   1   7  11        0.98        4.41     19.97 o 
   2   7  11        9.68       16.14     20.59 o 
   3   7  11        1.69       -8.05     22.74 o 
   4   7  11      186.50      159.10     22.15 o 
   5   7  11      985.67     1010.69     28.80 o 
   6   7  11      771.91      776.96     33.82 o 
   7   7  11        0.81       29.15     24.23 o 
   8   7  11      127.19      149.11     26.66 o 
   9   7  11      840.13      877.24     42.84 o 
 -16   8  11      201.23      213.52     31.24 o 
 -15   8  11        2.65       51.26     30.70 o 
 -14   8  11        0.03       -1.68     29.84 o 
 -13   8  11      246.11      275.20     29.30 o 
 -12   8  11        0.07       21.45     25.99 o 
 -11   8  11       70.03       65.61     27.95 o 
 -10   8  11     2408.25     2460.12     44.13 o 
  -9   8  11       65.29       65.27     25.12 o 
  -8   8  11       55.03       58.20     24.07 o 
  -7   8  11       15.75       21.95     12.50 o 
  -6   8  11     1057.61     1069.64     21.19 o 
  -5   8  11        1.59       -7.55     15.10 o 
  -4   8  11      298.68      302.37     16.80 o 
  -3   8  11     3363.24     3238.61     57.00 o 
  -2   8  11      350.81      376.56     31.77 o 
  -1   8  11       40.87       23.30     24.84 o 
   0   8  11      928.33      999.71     28.22 o 
   1   8  11     4647.54     4531.64     45.51 o 
   2   8  11       13.81       34.51     19.90 o 
   3   8  11      690.70      643.47     26.04 o 
   4   8  11       14.79       -0.67     21.94 o 
   5   8  11      170.31      190.76     24.10 o 
   6   8  11     1310.23     1368.69     32.12 o 
   7   8  11       89.03       80.62     34.87 o 
   8   8  11     1075.84     1153.42     43.69 o 
   9   8  11        0.00      -17.94     42.64 o 
 -16   9  11      250.87      261.44     32.97 o 
 -15   9  11       80.29       90.61     33.97 o 
 -14   9  11       97.56       69.05     31.67 o 
 -13   9  11      297.08      262.22     30.76 o 
 -12   9  11       25.16       34.25     26.58 o 
 -11   9  11      306.12      297.36     29.55 o 
 -10   9  11       13.82       15.59     26.01 o 
  -9   9  11       92.16      108.42     27.86 o 
  -8   9  11      808.67      819.61     33.71 o 
  -7   9  11      137.79      130.95     19.52 o 
  -6   9  11      298.49      281.57     24.35 o 
  -5   9  11      913.84      875.60     26.32 o 
  -4   9  11       15.84       47.31     15.07 o 
  -3   9  11        0.01       23.24     17.90 o 
  -2   9  11     4166.73     4074.26     58.19 o 
  -1   9  11       62.06       58.67     20.66 o 
   0   9  11     2839.60     2630.24     37.15 o 
   1   9  11      119.64      126.27     24.81 o 
   2   9  11      154.21      128.39     20.67 o 
   3   9  11      353.79      379.12     26.64 o 
   4   9  11      237.57      282.57     23.59 o 
   5   9  11       92.69       90.14     23.23 o 
   6   9  11      539.60      549.84     27.32 o 
   7   9  11      216.85      177.33     28.03 o 
   8   9  11      459.30      462.04     43.13 o 
   9   9  11        6.22       14.03     40.25 o 
 -15  10  11      193.22      173.43     33.65 o 
 -14  10  11        0.05       -1.15     29.37 o 
 -13  10  11      500.19      484.68     31.26 o 
 -12  10  11      135.78      167.88     29.41 o 
 -11  10  11      228.97      222.58     29.01 o 
 -10  10  11      628.56      649.94     34.53 o 
  -9  10  11      852.70      867.37     34.26 o 
  -8  10  11        4.02        4.47     28.14 o 
  -7  10  11      541.34      587.14     27.42 o 
  -6  10  11       87.29      106.39     20.73 o 
  -5  10  11      284.83      283.66     23.36 o 
  -4  10  11      649.03      606.50     27.85 o 
  -3  10  11      687.46      753.42     23.66 o 
  -2  10  11      574.32      476.16     26.14 o 
  -1  10  11       23.21       66.21     20.79 o 
   0  10  11       53.07       76.64     22.37 o 
   1  10  11        6.39       18.50     24.16 o 
   2  10  11      101.55      145.38     20.58 o 
   3  10  11      982.03      927.81     30.63 o 
   4  10  11       40.20       65.42     24.86 o 
   5  10  11      124.20       80.19     34.38 o 
   6  10  11        2.41       36.79     32.76 o 
   7  10  11      201.48      227.13     43.05 o 
   8  10  11      137.83      177.80     56.12 o 
 -15  11  11       93.07       96.76     32.61 o 
 -14  11  11      392.24      426.05     34.37 o 
 -13  11  11       57.37       53.56     31.88 o 
 -12  11  11      656.44      645.62     36.44 o 
 -11  11  11       62.64      121.89     31.30 o 
 -10  11  11      760.87      771.85     40.42 o 
  -9  11  11      115.27      138.82     26.15 o 
  -8  11  11      199.82      189.25     26.12 o 
  -7  11  11       82.48       63.19     25.75 o 
  -6  11  11        3.88       37.32     20.43 o 
  -5  11  11       14.26       35.50     21.48 o 
  -4  11  11        8.72       24.08     22.27 o 
  -3  11  11       10.74       43.26     19.21 o 
  -2  11  11      219.49      209.53     21.59 o 
  -1  11  11     1169.77     1103.69     44.46 o 
   0  11  11       11.32       20.84     22.38 o 
   1  11  11      207.60      223.14     27.63 o 
   2  11  11        0.88       40.90     20.29 o 
   3  11  11      430.77      455.32     28.62 o 
   4  11  11        1.38       43.34     26.10 o 
   5  11  11       68.17      110.09     27.85 o 
   6  11  11        0.16       68.83     32.31 o 
   7  11  11      302.13      359.05     39.25 o 
   8  11  11        1.85       34.71     33.72 o 
 -14  12  11       56.10       70.85     30.82 o 
 -13  12  11       19.71       30.73     29.99 o 
 -12  12  11      357.96      384.65     31.61 o 
 -11  12  11       85.20      121.18     27.65 o 
 -10  12  11        4.49        1.41     23.11 o 
  -9  12  11       58.39       75.09     24.19 o 
  -8  12  11      422.59      374.05     27.66 o 
  -7  12  11      123.45      134.55     26.54 o 
  -6  12  11      953.40      914.44     36.51 o 
  -5  12  11      387.58      387.06     24.49 o 
  -4  12  11      669.95      648.32     27.77 o 
  -3  12  11      960.91      982.94     25.54 o 
  -2  12  11      109.79      100.17     21.72 o 
  -1  12  11       28.26       63.20     22.21 o 
   0  12  11      283.71      338.24     24.01 o 
   1  12  11      909.41      909.44     25.78 o 
   2  12  11       18.41       26.29     21.59 o 
   3  12  11      353.96      393.30     34.48 o 
   4  12  11      208.07      224.93     30.74 o 
   5  12  11       21.80       52.76     35.60 o 
   6  12  11      880.79      935.32     53.55 o 
   7  12  11       34.82       61.15     31.96 o 
 -14  13  11       64.31       54.58     36.07 o 
 -13  13  11       97.58      112.54     32.57 o 
 -12  13  11        0.44       27.83     30.58 o 
 -11  13  11        0.07       20.14     31.03 o 
 -10  13  11      102.11      142.72     25.54 o 
  -9  13  11     1211.64     1167.96     34.19 o 
  -8  13  11        1.22       19.41     24.47 o 
  -7  13  11       27.17       58.00     24.93 o 
  -6  13  11      509.29      505.86     33.51 o 
  -5  13  11       97.69      142.02     27.70 o 
  -4  13  11      445.48      427.11     26.26 o 
  -3  13  11       18.96       26.42     19.32 o 
  -2  13  11      947.54      941.31     26.56 o 
  -1  13  11      757.96      791.40     26.69 o 
   0  13  11      172.85      195.82     23.77 o 
   1  13  11       44.27       99.56     20.81 o 
   2  13  11       65.30       64.73     22.12 o 
   3  13  11      779.64      758.09     34.47 o 
   4  13  11      358.69      454.67     35.20 o 
   5  13  11        2.84       41.84     35.88 o 
   6  13  11      507.76      566.13     40.39 o 
   7  13  11       39.35       80.26     33.34 o 
 -13  14  11      307.43      287.38     39.12 o 
 -12  14  11      126.19      148.83     31.38 o 
 -11  14  11      571.32      604.23     44.66 o 
 -10  14  11      181.42      167.34     35.15 o 
  -9  14  11      266.48      279.63     26.44 o 
  -8  14  11      985.71     1007.33     32.41 o 
  -7  14  11       17.04       13.53     26.03 o 
  -6  14  11      295.50      296.88     31.15 o 
  -5  14  11      412.56      405.83     33.67 o 
  -4  14  11       77.68       94.35     29.24 o 
  -3  14  11      115.85       65.96     20.50 o 
  -2  14  11      286.31      270.52     23.29 o 
  -1  14  11      322.41      309.52     24.30 o 
   0  14  11     1602.52     1611.28     30.09 o 
   1  14  11      896.71      907.31     26.81 o 
   2  14  11      260.75      246.69     23.58 o 
   3  14  11       83.61      103.52     28.37 o 
   4  14  11      139.99      130.11     32.08 o 
   5  14  11       19.35       46.54     31.97 o 
   6  14  11       70.46      152.72     35.91 o 
 -12  15  11      154.54      186.92     35.89 o 
 -11  15  11       19.75       20.57     32.21 o 
 -10  15  11       78.14       79.58     34.23 o 
  -9  15  11        1.41        0.60     24.60 o 
  -8  15  11     1825.69     1912.97     39.58 o 
  -7  15  11        1.97       10.93     26.78 o 
  -6  15  11      132.85      141.68     29.88 o 
  -5  15  11       23.55       36.70     30.96 o 
  -4  15  11      681.52      717.74     43.20 o 
  -3  15  11      358.86      363.40     37.43 o 
  -2  15  11        0.35       13.47     21.77 o 
  -1  15  11      321.25      283.72     25.13 o 
   0  15  11      178.67      196.88     22.04 o 
   1  15  11      173.35      236.90     23.08 o 
   2  15  11      258.59      292.57     24.34 o 
   3  15  11      386.32      395.69     31.15 o 
   4  15  11       10.03       67.82     34.45 o 
   5  15  11       57.31      107.91     36.56 o 
 -11  16  11        0.10       37.73     29.60 o 
 -10  16  11       23.50       42.05     30.68 o 
  -9  16  11       13.28        1.16     32.20 o 
  -8  16  11        3.12       17.67     25.18 o 
  -7  16  11       88.74       80.78     27.73 o 
  -6  16  11      211.06      160.24     30.64 o 
  -5  16  11        8.50       52.61     28.45 o 
  -4  16  11      151.58      194.62     29.84 o 
  -3  16  11      330.40      262.59     34.17 o 
  -2  16  11      601.30      565.27     38.33 o 
  -1  16  11       19.09       23.19     20.10 o 
   0  16  11      552.36      545.64     25.13 o 
   1  16  11       83.93      110.10     22.23 o 
   2  16  11       59.78       68.66     23.46 o 
   3  16  11      377.81      412.17     31.95 o 
   4  16  11        1.75       44.67     29.27 o 
 -10  17  11       22.69       23.15     36.43 o 
  -9  17  11      234.14      195.19     34.79 o 
  -8  17  11      154.55      124.28     33.87 o 
  -7  17  11      293.07      272.98     33.08 o 
  -6  17  11       83.28      108.50     30.58 o 
  -5  17  11      480.82      512.80     33.78 o 
  -4  17  11       48.96       62.04     28.29 o 
  -3  17  11      184.41      142.62     33.06 o 
  -2  17  11       22.07       14.23     32.18 o 
  -1  17  11      392.69      359.12     31.80 o 
   0  17  11      105.43       82.75     26.03 o 
   1  17  11       22.27       56.56     24.88 o 
   2  17  11       12.52       30.92     24.42 o 
   3  17  11      167.38      218.92     29.15 o 
  -8  18  11       68.66       51.87     35.70 o 
  -7  18  11      101.00       83.76     37.67 o 
  -6  18  11        0.77       21.48     30.26 o 
  -5  18  11        1.12        3.82     27.97 o 
  -4  18  11        7.08       -4.29     40.20 o 
  -3  18  11       22.07       -1.42     31.96 o 
  -2  18  11        0.97       -2.29     31.64 o 
  -1  18  11       17.35        4.67     32.72 o 
   0  18  11       57.22       79.54     34.35 o 
   1  18  11       22.10       37.55     26.72 o 
  -5  19  11      105.40      122.01     30.38 o 
  -4  19  11      166.55      207.99     31.71 o 
  -3  19  11      142.49      165.77     54.79 o 
  -2  19  11      247.48      265.26     37.46 o 
 -16   0  12      413.23      461.18     39.88 o 
 -14   0  12      102.65       87.78     33.51 o 
 -12   0  12      135.17      154.37     34.59 o 
 -10   0  12     1195.20     1170.70     25.84 o 
  -8   0  12     5609.23     5797.11     66.22 o 
  -6   0  12      204.73      219.50     27.32 o 
  -4   0  12     2964.93     2779.85     63.36 o 
  -2   0  12      135.12      126.06     25.17 o 
   0   0  12     3547.37     3568.00     58.69 o 
   2   0  12     3756.51     3493.41     74.43 o 
   4   0  12        2.87      -17.04     34.07 o 
   6   0  12       16.62       20.47     33.42 o 
   8   0  12      168.93      137.13     63.68 o 
 -17   1  12       71.59       69.84     31.75 o 
 -16   1  12        1.81       24.25     30.53 o 
 -15   1  12        0.52        0.20     24.68 o 
 -14   1  12      119.75      148.37     25.56 o 
 -13   1  12     1037.32     1013.75     30.10 o 
 -12   1  12       12.67       20.45     16.97 o 
 -11   1  12      973.85      996.49     18.20 o 
 -10   1  12      228.53      219.48     12.41 o 
  -9   1  12        0.04        1.64      8.19 o 
  -8   1  12      893.80      852.97     17.64 o 
  -7   1  12      171.95      218.84     20.32 o 
  -6   1  12      655.27      649.70     22.30 o 
  -5   1  12      107.93       92.82     11.71 o 
  -4   1  12      242.74      241.74     21.86 o 
  -3   1  12      896.49      826.58     25.37 o 
  -2   1  12      116.39      105.46     18.05 o 
  -1   1  12     2838.64     2930.16     32.67 o 
   0   1  12     2860.02     2733.42     30.49 o 
   1   1  12      115.65      119.74     15.94 o 
   2   1  12      219.16      235.27     15.68 o 
   3   1  12       66.71       78.32     13.25 o 
   4   1  12        0.08       43.92     17.25 o 
   5   1  12       16.36       29.74     21.90 o 
   6   1  12      272.20      300.19     24.39 o 
   7   1  12      218.49      234.40     21.90 o 
   8   1  12       12.62       24.87     24.64 o 
   9   1  12       13.40       14.62     32.26 o 
 -17   2  12       21.59       22.66     28.52 o 
 -16   2  12      555.03      565.23     35.74 o 
 -15   2  12       42.01       65.40     28.98 o 
 -14   2  12      671.82      688.48     30.47 o 
 -13   2  12      679.85      702.00     23.13 o 
 -12   2  12       17.38       23.49     17.38 o 
 -11   2  12     1333.39     1355.40     24.86 o 
 -10   2  12        0.03       -5.32     10.64 o 
  -9   2  12      126.98      113.21      7.48 o 
  -8   2  12     2518.29     2327.82     38.79 o 
  -7   2  12     1217.82     1209.67     17.69 o 
  -6   2  12       19.19       11.28      9.88 o 
  -5   2  12      705.52      755.93     14.54 o 
  -4   2  12    13834.65    13507.19    192.05 o 
  -3   2  12      720.19      640.57     13.10 o 
  -2   2  12     4177.39     4057.33     59.56 o 
  -1   2  12       58.01       41.24     13.40 o 
   0   2  12       21.01       33.70     13.24 o 
   1   2  12        1.92        4.44     12.05 o 
   2   2  12       20.40       26.33     12.24 o 
   3   2  12     1343.15     1347.05     23.27 o 
   4   2  12       98.87       79.77     18.00 o 
   5   2  12      281.78      272.16     21.71 o 
   6   2  12     1321.63     1247.55     38.38 o 
   7   2  12        0.96       10.76     25.06 o 
   8   2  12       10.18        7.68     25.95 o 
   9   2  12        0.01        5.02     29.47 o 
 -17   3  12        3.79        1.41     29.87 o 
 -16   3  12      742.15      766.12     38.73 o 
 -15   3  12      180.30      157.55     29.95 o 
 -14   3  12      122.49      138.69     29.19 o 
 -13   3  12       49.42       50.11     18.16 o 
 -12   3  12     1504.91     1499.73     27.33 o 
 -11   3  12       74.92       40.75     17.70 o 
 -10   3  12      530.65      489.66     19.37 o 
  -9   3  12      565.13      509.30     18.40 o 
  -8   3  12      354.34      404.64     16.84 o 
  -7   3  12      141.76      133.98     26.10 o 
  -6   3  12     2257.87     2189.13     27.27 o 
  -5   3  12      608.84      609.35     22.89 o 
  -4   3  12     5325.46     5364.83     37.46 o 
  -3   3  12      986.98      930.41     22.25 o 
  -2   3  12       15.17       15.74     11.95 o 
  -1   3  12      369.66      440.44     15.41 o 
   0   3  12     4617.97     4646.18     43.44 o 
   1   3  12     1089.65     1038.21     18.10 o 
   2   3  12     2000.25     2013.35     30.99 o 
   3   3  12      877.31      859.24     22.44 o 
   4   3  12      318.19      274.64     19.42 o 
   5   3  12       41.63       47.90     17.28 o 
   6   3  12      103.11      109.16     27.60 o 
   7   3  12       80.26       76.71     24.78 o 
   8   3  12      710.17      768.88     32.15 o 
   9   3  12       13.30       38.82     33.78 o 
 -17   4  12       13.69       34.18     41.46 o 
 -16   4  12       39.12        6.17     28.71 o 
 -15   4  12        6.80        2.69     27.18 o 
 -14   4  12      434.52      415.73     29.82 o 
 -13   4  12       34.03       57.42     19.99 o 
 -12   4  12      105.03      105.26     20.35 o 
 -11   4  12        9.61        0.51     17.74 o 
 -10   4  12     1171.69     1131.97     23.70 o 
  -9   4  12      589.20      651.05     20.27 o 
  -8   4  12     1187.72     1090.01     21.83 o 
  -7   4  12       73.73      107.33     18.43 o 
  -6   4  12      161.71      130.62     16.67 o 
  -5   4  12       63.57       72.26     16.39 o 
  -4   4  12      179.90      199.30     17.14 o 
  -3   4  12       44.79       52.43     13.37 o 
  -2   4  12      706.26      634.05     16.44 o 
  -1   4  12     1052.99     1111.91     19.59 o 
   0   4  12        0.16       16.47     11.96 o 
   1   4  12      239.04      231.92     13.43 o 
   2   4  12     1645.23     1613.50     37.76 o 
   3   4  12       16.74       33.81     20.47 o 
   4   4  12     1477.32     1356.88     25.52 o 
   5   4  12      203.58      196.74     18.88 o 
   6   4  12      769.81      751.20     31.59 o 
   7   4  12       20.74       31.66     26.79 o 
   8   4  12        1.02        6.90     29.47 o 
   9   4  12        8.29       17.44     35.43 o 
 -17   5  12      100.51      151.72     45.52 o 
 -16   5  12        2.46       32.00     36.40 o 
 -15   5  12       36.98       29.90     35.82 o 
 -14   5  12       10.53       33.95     20.96 o 
 -13   5  12       30.09       23.45     20.08 o 
 -12   5  12      164.91      138.26     21.19 o 
 -11   5  12       66.06       60.92     19.64 o 
 -10   5  12      347.76      332.01     20.54 o 
  -9   5  12     3981.49     3904.26     40.98 o 
  -8   5  12      257.13      271.24     17.07 o 
  -7   5  12      622.86      639.42     23.91 o 
  -6   5  12     1748.10     1642.22     24.96 o 
  -5   5  12       35.70       19.53     15.63 o 
  -4   5  12       22.32       28.15     16.04 o 
  -3   5  12     2485.34     2565.67     50.17 o 
  -2   5  12      233.15      238.24     21.23 o 
  -1   5  12      830.05      790.81     20.15 o 
   0   5  12     2521.42     2403.91     23.60 o 
   1   5  12      155.50      139.38     18.90 o 
   2   5  12       60.07       54.17     19.54 o 
   3   5  12       27.83       35.79     20.56 o 
   4   5  12      604.06      583.61     21.36 o 
   5   5  12      498.69      496.27     24.54 o 
   6   5  12       94.23      118.00     22.08 o 
   7   5  12      160.82      184.20     28.37 o 
   8   5  12     1117.58     1110.06     42.66 o 
   9   5  12       14.81       36.16     32.92 o 
 -16   6  12      491.19      545.98     49.40 o 
 -15   6  12        3.40        2.45     36.94 o 
 -14   6  12      185.76      208.18     30.00 o 
 -13   6  12       70.80       56.19     27.79 o 
 -12   6  12      143.40      118.91     20.53 o 
 -11   6  12        4.46       22.90     19.78 o 
 -10   6  12     1492.29     1429.97     28.23 o 
  -9   6  12      180.71      206.02     19.27 o 
  -8   6  12       13.19       17.29     16.52 o 
  -7   6  12      578.91      535.96     19.94 o 
  -6   6  12     2063.41     2088.85     37.20 o 
  -5   6  12       79.23       59.42     18.34 o 
  -4   6  12     5013.36     4642.86     78.22 o 
  -3   6  12     1145.64     1141.63     43.16 o 
  -2   6  12     1122.96     1164.61     34.75 o 
  -1   6  12     2932.82     2924.86     38.53 o 
   0   6  12       91.21       95.72     19.56 o 
   1   6  12      855.05      737.05     24.71 o 
   2   6  12      684.80      655.06     24.52 o 
   3   6  12      140.02      140.37     22.00 o 
   4   6  12      122.00      109.66     18.60 o 
   5   6  12      520.65      530.01     25.71 o 
   6   6  12       54.42       40.73     21.50 o 
   7   6  12      551.40      572.12     30.74 o 
   8   6  12       47.30       44.59     30.83 o 
   9   6  12       49.66       61.90     32.31 o 
 -16   7  12        4.30       46.43     38.42 o 
 -15   7  12        9.68        2.24     36.23 o 
 -14   7  12      489.55      455.48     33.94 o 
 -13   7  12      169.46      195.18     28.99 o 
 -12   7  12        8.18       14.54     26.50 o 
 -11   7  12       79.39       98.28     28.19 o 
 -10   7  12       60.01       88.83     25.32 o 
  -9   7  12       14.68       18.23     16.78 o 
  -8   7  12       61.70       54.43     16.94 o 
  -7   7  12       53.17       42.82     14.07 o 
  -6   7  12       19.92        2.28     16.16 o 
  -5   7  12       81.39       60.97     17.88 o 
  -4   7  12      507.31      480.58     20.02 o 
  -3   7  12     7129.10     6961.60    101.67 o 
  -2   7  12     1144.89     1082.43     35.27 o 
  -1   7  12     1281.45     1207.66     26.73 o 
   0   7  12      350.09      298.68     23.64 o 
   1   7  12     1434.07     1357.03     29.30 o 
   2   7  12      297.03      290.10     29.20 o 
   3   7  12      708.08      712.33     25.55 o 
   4   7  12        0.75       13.89     20.87 o 
   5   7  12      277.75      309.84     23.95 o 
   6   7  12       41.63       32.21     22.15 o 
   7   7  12        6.82       17.76     24.34 o 
   8   7  12      221.74      230.59     33.24 o 
 -16   8  12       14.93      -14.93     42.42 o 
 -15   8  12      172.32      202.16     31.30 o 
 -14   8  12      225.17      237.80     33.09 o 
 -13   8  12     2077.62     2041.17     64.89 o 
 -12   8  12       77.72       95.85     29.05 o 
 -11   8  12       96.71       93.24     28.66 o 
 -10   8  12       13.08       16.60     25.99 o 
  -9   8  12      349.49      369.46     28.91 o 
  -8   8  12      609.92      712.03     31.97 o 
  -7   8  12      620.53      542.78     25.92 o 
  -6   8  12       58.43       64.36     15.77 o 
  -5   8  12       18.53       10.57     17.16 o 
  -4   8  12       31.56       36.16     13.60 o 
  -3   8  12      251.42      354.79     19.65 o 
  -2   8  12     2603.91     2555.53     47.48 o 
  -1   8  12        1.06       28.60     20.26 o 
   0   8  12       23.82        2.13     24.58 o 
   1   8  12      254.02      258.30     28.74 o 
   2   8  12      210.03      191.62     22.86 o 
   3   8  12      815.74      783.65     27.63 o 
   4   8  12      147.30      134.09     23.67 o 
   5   8  12      411.61      410.40     25.33 o 
   6   8  12       59.21       57.88     24.22 o 
   7   8  12        8.76        3.71     28.06 o 
   8   8  12       60.40       82.07     36.24 o 
 -15   9  12       30.62       38.46     31.04 o 
 -14   9  12       12.38       28.07     28.82 o 
 -13   9  12      693.49      696.33     39.53 o 
 -12   9  12       55.29       45.87     30.31 o 
 -11   9  12      466.27      495.90     31.75 o 
 -10   9  12       97.72       95.47     28.04 o 
  -9   9  12      552.07      582.20     30.74 o 
  -8   9  12       45.62       16.60     27.07 o 
  -7   9  12      339.33      280.21     22.18 o 
  -6   9  12      227.35      196.34     34.47 o 
  -5   9  12     3440.75     3331.38     40.82 o 
  -4   9  12       96.69       95.08     14.21 o 
  -3   9  12        1.77       33.63     19.19 o 
  -2   9  12      658.59      752.63     32.73 o 
  -1   9  12     1182.70     1101.60     34.15 o 
   0   9  12        5.98       12.06     24.58 o 
   1   9  12       20.36       22.61     22.74 o 
   2   9  12      294.80      274.40     26.07 o 
   3   9  12      472.42      437.99     28.50 o 
   4   9  12      546.69      553.36     31.05 o 
   5   9  12       77.13       70.66     23.81 o 
   6   9  12        4.70      -11.97     23.94 o 
   7   9  12      115.30      107.77     39.47 o 
   8   9  12      362.87      430.19     39.97 o 
 -15  10  12       36.77       65.35     29.59 o 
 -14  10  12      182.57      178.71     31.42 o 
 -13  10  12        0.01       23.09     31.42 o 
 -12  10  12       50.94       61.33     31.19 o 
 -11  10  12       81.28       60.16     28.96 o 
 -10  10  12      208.43      283.88     28.93 o 
  -9  10  12       31.94       52.79     29.03 o 
  -8  10  12      182.67      108.66     28.45 o 
  -7  10  12      735.62      652.29     29.26 o 
  -6  10  12      128.02      122.87     21.70 o 
  -5  10  12      209.16      252.01     25.53 o 
  -4  10  12     7314.15     6795.97    107.39 o 
  -3  10  12      406.19      425.78     21.20 o 
  -2  10  12     1112.39     1100.63     40.38 o 
  -1  10  12        0.08       10.23     20.18 o 
   0  10  12      166.83      130.56     22.58 o 
   1  10  12       80.87       73.83     24.30 o 
   2  10  12      329.22      274.95     25.02 o 
   3  10  12       35.41       57.80     24.87 o 
   4  10  12       94.79       91.88     26.50 o 
   5  10  12      482.16      509.53     31.55 o 
   6  10  12      341.37      371.86     30.79 o 
   7  10  12      123.90      114.91     27.73 o 
 -15  11  12        4.72       37.11     30.98 o 
 -14  11  12        1.45       33.68     34.45 o 
 -13  11  12      168.29      189.20     32.07 o 
 -12  11  12        5.66        8.86     27.95 o 
 -11  11  12      207.32      159.51     30.72 o 
 -10  11  12     1383.09     1406.13     42.06 o 
  -9  11  12      114.86      146.18     25.66 o 
  -8  11  12      788.07      791.61     29.39 o 
  -7  11  12       56.63       67.26     30.49 o 
  -6  11  12        0.01        3.74     21.26 o 
  -5  11  12       10.27       30.16     21.16 o 
  -4  11  12        8.60       12.24     24.70 o 
  -3  11  12     2119.83     2252.19     38.80 o 
  -2  11  12        5.43       25.58     20.59 o 
  -1  11  12      792.04      841.87     25.76 o 
   0  11  12      544.15      565.30     25.61 o 
   1  11  12       99.43       72.40     25.73 o 
   2  11  12      687.10      735.30     30.55 o 
   3  11  12      209.85      213.95     27.03 o 
   4  11  12       81.33       85.16     27.12 o 
   5  11  12      806.19      807.27     34.06 o 
   6  11  12      475.54      463.50     36.11 o 
   7  11  12       90.55      109.66     34.89 o 
 -14  12  12        1.54       20.71     32.08 o 
 -13  12  12      185.59      188.38     33.04 o 
 -12  12  12       48.70       77.44     33.66 o 
 -11  12  12     1614.51     1625.58     37.14 o 
 -10  12  12       12.06       28.02     24.47 o 
  -9  12  12      682.97      611.25     29.70 o 
  -8  12  12      256.97      285.69     27.36 o 
  -7  12  12     1053.01     1122.52     48.20 o 
  -6  12  12        2.48       38.35     29.13 o 
  -5  12  12      135.36      163.88     23.62 o 
  -4  12  12       60.23       62.80     24.15 o 
  -3  12  12      118.91      133.76     25.16 o 
  -2  12  12      187.82      178.42     22.27 o 
  -1  12  12      300.85      375.51     24.47 o 
   0  12  12      774.74      772.12     45.84 o 
   1  12  12      466.74      445.03     24.25 o 
   2  12  12      102.27       96.40     26.83 o 
   3  12  12       33.00       74.73     25.37 o 
   4  12  12        0.00       21.29     28.67 o 
   5  12  12      115.32      121.00     29.90 o 
   6  12  12       11.61       33.77     32.49 o 
 -13  13  12        2.14       12.79     31.42 o 
 -12  13  12       81.73       68.31     31.80 o 
 -11  13  12       94.11      108.24     32.64 o 
 -10  13  12       28.09       17.05     25.42 o 
  -9  13  12      671.49      710.93     31.53 o 
  -8  13  12       17.99       22.41     25.19 o 
  -7  13  12        3.64       12.74     28.73 o 
  -6  13  12      212.45      239.21     31.93 o 
  -5  13  12       42.79       42.21     27.95 o 
  -4  13  12     1081.65     1144.52     34.19 o 
  -3  13  12      123.66      156.12     25.62 o 
  -2  13  12      367.82      333.37     28.81 o 
  -1  13  12      626.73      546.18     25.73 o 
   0  13  12      120.20      196.40     35.27 o 
   1  13  12      100.00      117.06     21.44 o 
   2  13  12      283.59      315.39     27.53 o 
   3  13  12       78.14       70.40     28.28 o 
   4  13  12        0.48       14.75     30.46 o 
   5  13  12        8.87       83.41     34.44 o 
   6  13  12       52.00       66.01     34.76 o 
 -12  14  12       91.51       89.28     32.67 o 
 -11  14  12        7.73       35.24     30.21 o 
 -10  14  12       90.41       92.34     26.00 o 
  -9  14  12        0.05        4.09     26.20 o 
  -8  14  12      227.01      242.61     28.76 o 
  -7  14  12       89.06       78.18     27.35 o 
  -6  14  12      352.94      396.60     33.98 o 
  -5  14  12       66.56       48.96     30.71 o 
  -4  14  12       35.18       62.74     30.75 o 
  -3  14  12      296.89      301.92     26.99 o 
  -2  14  12       70.54       60.84     27.73 o 
  -1  14  12      309.50      293.30     29.21 o 
   0  14  12       12.91       53.08     23.46 o 
   1  14  12        5.47       21.18     20.25 o 
   2  14  12      542.14      565.96     28.08 o 
   3  14  12       93.13      110.11     28.53 o 
   4  14  12      196.39      204.70     36.83 o 
   5  14  12      136.78      213.42     35.99 o 
 -12  15  12       99.55      152.61     34.60 o 
 -11  15  12      453.28      452.51     39.61 o 
 -10  15  12      559.54      546.05     37.31 o 
  -9  15  12        0.27       18.31     26.94 o 
  -8  15  12      299.42      367.34     30.52 o 
  -7  15  12      341.40      339.58     34.90 o 
  -6  15  12       88.78      107.31     29.21 o 
  -5  15  12      691.95      701.23     39.00 o 
  -4  15  12      187.67      172.98     32.39 o 
  -3  15  12        5.23       -1.67     32.96 o 
  -2  15  12      170.67      180.30     27.79 o 
  -1  15  12      124.66      180.27     30.33 o 
   0  15  12        0.83       28.69     23.56 o 
   1  15  12      178.69      164.06     27.38 o 
   2  15  12       45.87       86.12     26.14 o 
   3  15  12      138.74      193.72     33.09 o 
   4  15  12        6.15       12.59     32.39 o 
 -10  16  12       71.55       75.18     30.74 o 
  -9  16  12      171.90      162.15     34.25 o 
  -8  16  12      192.86      223.67     31.26 o 
  -7  16  12      140.50      138.69     29.90 o 
  -6  16  12      125.12      141.53     29.86 o 
  -5  16  12        3.17       23.57     30.93 o 
  -4  16  12        2.62       10.16     31.39 o 
  -3  16  12      271.02      309.35     38.51 o 
  -2  16  12      122.97      128.94     33.30 o 
  -1  16  12      823.10      801.38     30.08 o 
   0  16  12      710.70      680.26     30.34 o 
   1  16  12       55.94       60.48     24.89 o 
   2  16  12       13.24       -0.33     31.53 o 
   3  16  12        2.85       27.69     28.88 o 
  -9  17  12      101.87       92.63     33.05 o 
  -8  17  12      165.61      197.54     32.00 o 
  -7  17  12       52.21       65.22     33.31 o 
  -6  17  12        5.13       25.88     32.56 o 
  -5  17  12      109.25      125.02     31.90 o 
  -4  17  12      139.15      177.28     32.26 o 
  -3  17  12       51.84       73.44     35.59 o 
  -2  17  12      795.61      819.57     41.77 o 
  -1  17  12       95.63       77.52     29.61 o 
   0  17  12      326.31      376.09     28.95 o 
   1  17  12       53.54       79.97     28.81 o 
  -7  18  12       38.88       12.66     29.10 o 
  -6  18  12       32.57       25.12     30.50 o 
  -5  18  12      153.13      219.56     33.71 o 
  -4  18  12       37.12       61.00     35.30 o 
  -3  18  12      106.31       87.22     34.88 o 
  -2  18  12       32.57       18.78     29.67 o 
  -1  18  12      365.27      327.94     33.52 o 
 -17   0  13     1086.88     1213.91     51.42 o 
 -15   0  13      324.54      401.92     38.23 o 
 -13   0  13       57.71       69.44     32.75 o 
 -11   0  13      110.66      103.24     30.95 o 
  -9   0  13     3474.09     3385.28     56.79 o 
  -7   0  13        1.73       -8.55     27.29 o 
  -5   0  13      913.02      869.74     50.52 o 
  -3   0  13       15.95       -3.90     24.65 o 
  -1   0  13     2195.02     2231.85    148.50 o 
   1   0  13      270.42      262.43     27.26 o 
   3   0  13        5.27       11.23     34.00 o 
   5   0  13      354.81      353.56     38.82 o 
   7   0  13      304.64      299.51     39.51 o 
   9   0  13      408.03      376.00     48.00 o 
 -17   1  13      207.04      249.56     32.70 o 
 -16   1  13      167.66      205.66     24.97 o 
 -15   1  13      343.67      371.86     28.04 o 
 -14   1  13      303.50      294.61     27.16 o 
 -13   1  13      585.60      630.15     28.25 o 
 -12   1  13       52.72       64.85     23.80 o 
 -11   1  13      258.00      209.93     22.56 o 
 -10   1  13       43.60       30.83     21.88 o 
  -9   1  13        8.64       27.94     11.78 o 
  -8   1  13     1328.46     1302.76     28.20 o 
  -7   1  13     1265.52     1108.98     26.87 o 
  -6   1  13      534.88      524.39     23.11 o 
  -5   1  13       18.44       33.77      9.91 o 
  -4   1  13     2449.66     2221.90     52.27 o 
  -3   1  13      253.19      235.82     12.67 o 
  -2   1  13     3394.33     3230.14     33.19 o 
  -1   1  13     7130.23     6989.66    126.16 o 
   0   1  13        3.45       42.59     17.85 o 
   1   1  13        0.86       10.26     15.50 o 
   2   1  13      479.70      416.70     16.55 o 
   3   1  13     2144.32     2010.74     29.88 o 
   4   1  13       34.66       59.75     24.25 o 
   5   1  13      584.58      553.68     23.58 o 
   6   1  13      505.61      481.74     24.21 o 
   7   1  13      120.14      121.08     27.36 o 
   8   1  13      215.15      240.17     35.85 o 
   9   1  13       28.84       24.14     36.54 o 
 -17   2  13      195.85      188.84     35.20 o 
 -16   2  13       10.07       43.13     28.59 o 
 -15   2  13      161.45      158.80     27.38 o 
 -14   2  13        3.35       26.07     22.79 o 
 -13   2  13     1144.77     1168.43     33.24 o 
 -12   2  13       79.12       88.34     24.13 o 
 -11   2  13      612.38      671.10     27.94 o 
 -10   2  13       97.45      100.36     16.34 o 
  -9   2  13     1042.21      987.51     19.55 o 
  -8   2  13      589.01      581.57     23.47 o 
  -7   2  13        7.01       15.33     19.79 o 
  -6   2  13      838.38      788.10     24.82 o 
  -5   2  13      206.76      210.95     18.30 o 
  -4   2  13     1369.65     1357.20     34.21 o 
  -3   2  13     2073.82     2014.57     19.94 o 
  -2   2  13     1810.11     1689.47     22.29 o 
  -1   2  13       20.26       11.46     14.25 o 
   0   2  13      217.70      184.92     15.18 o 
   1   2  13     4613.25     4328.89     31.06 o 
   2   2  13      418.18      414.86     24.93 o 
   3   2  13     1140.58     1095.62     23.53 o 
   4   2  13       64.10       71.85     20.87 o 
   5   2  13        0.13       51.87     20.64 o 
   6   2  13      360.04      347.48     23.60 o 
   7   2  13     1060.74     1065.37     36.37 o 
   8   2  13      123.23       87.89     29.29 o 
   9   2  13      340.64      363.18     38.33 o 
 -17   3  13       14.68       36.21     33.18 o 
 -16   3  13        7.24       26.47     29.05 o 
 -15   3  13      351.58      405.20     31.11 o 
 -14   3  13      487.65      464.42     28.24 o 
 -13   3  13      212.94      255.56     25.99 o 
 -12   3  13     1121.35     1111.03     31.69 o 
 -11   3  13       11.81       21.72     22.14 o 
 -10   3  13      883.21      912.41     22.14 o 
  -9   3  13     2160.62     2141.10     28.67 o 
  -8   3  13        1.30       13.47     18.23 o 
  -7   3  13     1467.84     1449.04     29.09 o 
  -6   3  13      176.08      157.42     17.66 o 
  -5   3  13      269.56      250.81     18.26 o 
  -4   3  13      241.13      266.33     18.24 o 
  -3   3  13      636.00      583.55     17.75 o 
  -2   3  13      123.72      131.52     13.64 o 
  -1   3  13     1270.83     1184.01     28.07 o 
   0   3  13      474.96      425.62     19.74 o 
   1   3  13      265.82      298.04     14.65 o 
   2   3  13      866.60      775.57     24.27 o 
   3   3  13      108.61      122.79     17.76 o 
   4   3  13       23.76       30.22     17.20 o 
   5   3  13      734.85      800.39     26.14 o 
   6   3  13        2.59        9.92     25.67 o 
   7   3  13      296.96      263.84     29.26 o 
   8   3  13        3.45       12.61     26.83 o 
 -17   4  13      353.96      440.89     46.58 o 
 -16   4  13       23.50       45.99     39.69 o 
 -15   4  13      137.76      156.08     28.32 o 
 -14   4  13       11.42       28.61     26.30 o 
 -13   4  13        4.16       -2.83     24.25 o 
 -12   4  13      189.13      179.58     21.96 o 
 -11   4  13      110.08       79.29     17.63 o 
 -10   4  13      426.56      402.21     19.70 o 
  -9   4  13      443.90      406.72     18.47 o 
  -8   4  13      664.49      651.01     24.73 o 
  -7   4  13     1358.18     1384.40     28.74 o 
  -6   4  13      317.15      326.01     19.34 o 
  -5   4  13     1054.95     1013.83     22.65 o 
  -4   4  13      291.98      305.05     22.06 o 
  -3   4  13      559.42      597.08     23.17 o 
  -2   4  13        7.58        3.24     13.24 o 
  -1   4  13     1276.35     1239.92     21.04 o 
   0   4  13       57.96       45.53     12.83 o 
   1   4  13       24.63       26.90     19.27 o 
   2   4  13       24.43       29.27     20.78 o 
   3   4  13     1914.98     1736.94     30.32 o 
   4   4  13      326.27      333.13     19.89 o 
   5   4  13       51.34       51.32     24.87 o 
   6   4  13       80.59       75.59     26.33 o 
   7   4  13      557.63      528.84     31.99 o 
   8   4  13      241.56      198.79     28.02 o 
 -16   5  13       70.09       72.44     43.13 o 
 -15   5  13      441.01      438.94     45.07 o 
 -14   5  13       10.61       31.48     34.25 o 
 -13   5  13       37.63       48.55     25.68 o 
 -12   5  13      305.10      260.40     22.15 o 
 -11   5  13      118.22      128.04     19.55 o 
 -10   5  13      104.10      115.86     18.01 o 
  -9   5  13      111.78      105.70     16.77 o 
  -8   5  13      461.12      405.49     22.39 o 
  -7   5  13      215.41      216.45     20.18 o 
  -6   5  13     1032.71     1024.22     23.74 o 
  -5   5  13      394.99      464.04     19.39 o 
  -4   5  13      657.34      650.86     21.43 o 
  -3   5  13     1107.13      997.89     28.19 o 
  -2   5  13      500.67      424.00     20.01 o 
  -1   5  13      960.61      952.07     19.17 o 
   0   5  13     1327.62     1287.85     20.17 o 
   1   5  13      241.77      238.61     20.84 o 
   2   5  13     1550.47     1545.91     41.07 o 
   3   5  13       52.59       53.05     20.18 o 
   4   5  13        1.59       12.23     17.55 o 
   5   5  13      197.58      180.50     22.28 o 
   6   5  13       47.05       51.85     24.42 o 
   7   5  13      219.76      217.90     27.92 o 
   8   5  13       74.76      122.00     34.28 o 
 -16   6  13       87.30      105.61     38.14 o 
 -15   6  13       35.31       40.12     37.20 o 
 -14   6  13     1176.50     1235.00     51.36 o 
 -13   6  13      101.06      141.21     35.94 o 
 -12   6  13        0.26       -0.56     25.89 o 
 -11   6  13     3509.58     3426.40     38.89 o 
 -10   6  13      556.61      574.46     26.16 o 
  -9   6  13     1346.32     1225.19     27.51 o 
  -8   6  13       29.78       30.57     17.34 o 
  -7   6  13       86.12      122.04     21.70 o 
  -6   6  13       57.31       49.37     16.55 o 
  -5   6  13       16.74       32.25     16.97 o 
  -4   6  13      425.56      425.72     19.41 o 
  -3   6  13     1322.88     1359.50     59.98 o 
  -2   6  13        6.41       35.61     16.81 o 
  -1   6  13       19.63        8.36     19.17 o 
   0   6  13      525.32      479.83     23.11 o 
   1   6  13     2597.07     2491.38     34.76 o 
   2   6  13      543.02      467.02     23.69 o 
   3   6  13     1283.11     1236.42     28.76 o 
   4   6  13      684.40      650.84     25.53 o 
   5   6  13       20.96       34.25     22.81 o 
   6   6  13       40.84        7.92     25.55 o 
   7   6  13      324.04      322.83     29.31 o 
   8   6  13       30.34       54.01     34.77 o 
 -16   7  13      251.18      261.62     48.31 o 
 -15   7  13       84.83      113.64     37.71 o 
 -14   7  13      190.90      193.45     37.56 o 
 -13   7  13      519.15      490.14     43.39 o 
 -12   7  13       24.64        8.37     25.97 o 
 -11   7  13      152.10      159.73     27.65 o 
 -10   7  13     1163.28     1210.65     35.02 o 
  -9   7  13      113.03       91.52     26.65 o 
  -8   7  13      801.52      795.36     42.61 o 
  -7   7  13     1176.00     1114.50     24.93 o 
  -6   7  13     1875.96     1710.93     39.34 o 
  -5   7  13      181.75      179.92     19.93 o 
  -4   7  13     1651.95     1683.53     29.96 o 
  -3   7  13      449.04      481.31     26.97 o 
  -2   7  13       44.82       72.70     19.55 o 
  -1   7  13      356.80      349.78     22.94 o 
   0   7  13      354.74      363.72     24.38 o 
   1   7  13      185.52      207.94     21.85 o 
   2   7  13      753.19      744.26     25.98 o 
   3   7  13     1109.73     1111.19     29.32 o 
   4   7  13       48.30       51.10     23.64 o 
   5   7  13      387.84      326.16     23.77 o 
   6   7  13        8.14        3.73     24.89 o 
   7   7  13      133.08      144.43     28.69 o 
   8   7  13       55.64       49.68     35.92 o 
 -16   8  13        3.19      -15.47     43.48 o 
 -15   8  13      249.30      289.69     45.62 o 
 -14   8  13        6.29       25.84     36.35 o 
 -13   8  13       77.74      100.10     29.49 o 
 -12   8  13       31.70       10.00     27.03 o 
 -11   8  13      238.16      240.60     29.73 o 
 -10   8  13      164.59      225.04     28.51 o 
  -9   8  13     1896.06     1802.84     44.81 o 
  -8   8  13      234.19      177.46     28.25 o 
  -7   8  13       31.31        2.01     23.43 o 
  -6   8  13       22.51        2.65     26.95 o 
  -5   8  13      488.20      469.23     22.22 o 
  -4   8  13     1201.13     1333.67     26.30 o 
  -3   8  13      216.17      224.79     27.04 o 
  -2   8  13        1.25       41.42     19.27 o 
  -1   8  13        5.95       32.24     20.41 o 
   0   8  13      415.09      423.96     30.03 o 
   1   8  13      101.43      120.10     22.58 o 
   2   8  13       28.06       23.39     22.20 o 
   3   8  13      306.51      277.47     24.90 o 
   4   8  13      207.72      243.82     25.44 o 
   5   8  13      190.97      146.18     23.55 o 
   6   8  13      975.17      967.96     31.06 o 
   7   8  13       68.53       50.72     33.58 o 
 -15   9  13        2.01       24.90     44.19 o 
 -14   9  13        0.02       19.07     36.15 o 
 -13   9  13      523.04      568.83     34.36 o 
 -12   9  13      197.67      201.97     28.74 o 
 -11   9  13      501.01      499.54     39.10 o 
 -10   9  13      140.85      183.00     28.05 o 
  -9   9  13        0.02       23.92     27.81 o 
  -8   9  13      372.74      302.76     29.00 o 
  -7   9  13       82.65       59.59     23.58 o 
  -6   9  13      132.87       80.04     27.01 o 
  -5   9  13     1466.94     1372.88     32.80 o 
  -4   9  13     1492.03     1415.51     34.05 o 
  -3   9  13       51.84       74.37     34.59 o 
  -2   9  13     1802.81     1841.30     37.26 o 
  -1   9  13       56.12       98.52     23.16 o 
   0   9  13       50.31       59.77     23.16 o 
   1   9  13       21.68       29.13     23.82 o 
   2   9  13      214.76      193.45     26.60 o 
   3   9  13        4.92       22.55     24.63 o 
   4   9  13        6.59       23.19     22.18 o 
   5   9  13        2.48       -1.69     23.91 o 
   6   9  13      104.91      134.41     25.58 o 
   7   9  13       23.75       22.33     31.28 o 
 -15  10  13      745.55      703.15     47.96 o 
 -14  10  13      831.20      917.36     50.18 o 
 -13  10  13      221.78      263.97     31.75 o 
 -12  10  13      524.30      605.34     35.57 o 
 -11  10  13      116.16      147.07     29.54 o 
 -10  10  13      482.80      473.52     31.84 o 
  -9  10  13      533.89      487.44     34.02 o 
  -8  10  13      301.39      304.63     29.21 o 
  -7  10  13      369.19      364.89     34.33 o 
  -6  10  13       45.07       38.23     22.13 o 
  -5  10  13       92.57       65.02     24.32 o 
  -4  10  13       77.54      113.73     26.55 o 
  -3  10  13     1253.45     1053.24     31.66 o 
  -2  10  13      303.06      317.63     27.83 o 
  -1  10  13      189.48      174.33     27.32 o 
   0  10  13       27.00       20.55     22.17 o 
   1  10  13      317.51      239.98     25.88 o 
   2  10  13        0.31       24.08     24.86 o 
   3  10  13       10.35        5.40     26.54 o 
   4  10  13       54.68       67.40     25.32 o 
   5  10  13      209.76      245.20     31.58 o 
   6  10  13       41.44       48.76     25.49 o 
 -14  11  13      143.24      136.60     39.20 o 
 -13  11  13        4.10       28.06     33.50 o 
 -12  11  13      279.64      359.33     55.00 o 
 -11  11  13      140.54      133.65     31.61 o 
 -10  11  13        2.17       38.97     30.19 o 
  -9  11  13     1761.06     1758.94     43.89 o 
  -8  11  13       78.63       85.83     31.70 o 
  -7  11  13       41.25       56.16     30.08 o 
  -6  11  13      317.13      289.65     25.09 o 
  -5  11  13     3262.43     3159.01     50.93 o 
  -4  11  13      304.90      345.40     25.23 o 
  -3  11  13      426.13      466.57     28.91 o 
  -2  11  13      806.70      764.41     30.55 o 
  -1  11  13      118.64      132.67     29.48 o 
   0  11  13       62.94       62.74     28.14 o 
   1  11  13       36.47       49.17     25.05 o 
   2  11  13      507.63      488.59     28.80 o 
   3  11  13       86.81      101.53     27.12 o 
   4  11  13       42.41       50.12     28.33 o 
   5  11  13      236.48      211.05     30.93 o 
   6  11  13       15.29       62.05     33.00 o 
 -14  12  13       31.40       99.52     45.81 o 
 -13  12  13      169.40      183.34     31.04 o 
 -12  12  13       42.24       73.38     32.25 o 
 -11  12  13        2.63       17.91     25.55 o 
 -10  12  13       15.96       37.59     26.74 o 
  -9  12  13      184.70      229.05     27.96 o 
  -8  12  13     1329.98     1177.52     40.68 o 
  -7  12  13       60.76       86.66     30.67 o 
  -6  12  13      991.70      980.66     40.04 o 
  -5  12  13       23.33       35.64     22.58 o 
  -4  12  13      913.97      972.42     31.18 o 
  -3  12  13      100.98      129.69     26.43 o 
  -2  12  13      547.79      624.61     30.94 o 
  -1  12  13      150.67      141.44     30.98 o 
   0  12  13      396.04      392.22     29.40 o 
   1  12  13       60.70       84.34     30.50 o 
   2  12  13      317.66      302.13     27.55 o 
   3  12  13      172.46      199.53     27.27 o 
   4  12  13      365.01      392.31     32.08 o 
   5  12  13      551.42      555.60     31.17 o 
 -13  13  13       11.92       55.17     34.01 o 
 -12  13  13      742.18      703.52     38.23 o 
 -11  13  13      240.05      243.67     27.32 o 
 -10  13  13        9.62       13.33     25.29 o 
  -9  13  13      338.95      380.50     29.43 o 
  -8  13  13      159.02      132.48     28.53 o 
  -7  13  13       10.84       13.88     31.41 o 
  -6  13  13      650.44      707.47     39.79 o 
  -5  13  13       38.09       83.25     32.00 o 
  -4  13  13      102.79      131.89     25.89 o 
  -3  13  13      814.95      771.64     32.25 o 
  -2  13  13       37.08       67.93     27.21 o 
  -1  13  13       79.94      116.89     28.52 o 
   0  13  13      153.91      212.40     28.06 o 
   1  13  13       90.97       77.81     32.08 o 
   2  13  13      501.96      531.79     35.04 o 
   3  13  13       10.49       20.84     28.87 o 
   4  13  13      175.26      208.69     30.77 o 
   5  13  13      107.36      180.36     62.44 o 
 -12  14  13       90.27       95.27     34.01 o 
 -11  14  13      684.77      629.65     40.83 o 
 -10  14  13       59.35       66.87     25.26 o 
  -9  14  13       15.56       17.16     27.18 o 
  -8  14  13      244.16      268.87     33.10 o 
  -7  14  13       37.75       94.77     29.56 o 
  -6  14  13       14.57       58.65     32.09 o 
  -5  14  13       25.35       37.92     32.88 o 
  -4  14  13       53.28       65.96     31.02 o 
  -3  14  13      147.36      150.67     26.42 o 
  -2  14  13      204.45      290.16     28.53 o 
  -1  14  13      241.85      263.20     30.60 o 
   0  14  13      267.07      251.84     27.93 o 
   1  14  13       48.26       52.78     27.61 o 
   2  14  13       75.79       78.72     30.15 o 
   3  14  13        4.73       52.09     31.64 o 
   4  14  13      131.64      131.56     45.79 o 
 -11  15  13       22.19       -8.44     34.23 o 
 -10  15  13      559.24      545.68     35.66 o 
  -9  15  13      103.70      112.54     28.32 o 
  -8  15  13      142.97      144.52     33.85 o 
  -7  15  13      125.23      147.68     33.59 o 
  -6  15  13        4.68       24.04     29.37 o 
  -5  15  13      312.56      325.46     33.63 o 
  -4  15  13      492.84      465.49     34.51 o 
  -3  15  13      429.61      403.17     36.70 o 
  -2  15  13      291.80      285.35     31.27 o 
  -1  15  13      492.21      452.09     31.82 o 
   0  15  13       40.31       55.79     25.45 o 
   1  15  13      174.50      263.92     32.71 o 
   2  15  13        7.18       25.77     30.71 o 
   3  15  13       45.06       60.62     39.08 o 
 -10  16  13        2.86      -15.86     31.71 o 
  -9  16  13       60.52       54.24     29.44 o 
  -8  16  13       34.52       63.03     32.04 o 
  -7  16  13       85.42      179.57     31.31 o 
  -6  16  13      187.43      227.76     32.82 o 
  -5  16  13       18.27       48.80     34.71 o 
  -4  16  13       21.48       29.03     32.65 o 
  -3  16  13        0.90       -5.09     32.05 o 
  -2  16  13      433.97      391.55     40.42 o 
  -1  16  13        2.83       20.12     24.03 o 
   0  16  13       20.51       38.06     25.90 o 
   1  16  13      132.52      158.39     31.05 o 
  -8  17  13      190.71      166.95     32.59 o 
  -7  17  13      538.89      588.75     37.78 o 
  -6  17  13        9.10       29.43     30.63 o 
  -5  17  13      276.40      308.99     36.70 o 
  -4  17  13        1.37       19.53     35.77 o 
  -3  17  13        0.89       28.91     29.22 o 
  -2  17  13       90.76       48.17     38.92 o 
  -1  17  13       21.71        4.63     30.86 o 
   0  17  13      110.95      135.44     26.21 o 
 -16   0  14      139.29      193.38     40.08 o 
 -14   0  14     1057.88     1049.33     47.78 o 
 -12   0  14      715.70      787.98     43.11 o 
 -10   0  14      386.36      444.93     37.30 o 
  -8   0  14      147.83      165.50     30.03 o 
  -6   0  14     1187.13     1023.07     37.55 o 
  -4   0  14     2435.22     2388.58     40.80 o 
  -2   0  14      340.73      308.69     30.89 o 
   0   0  14     4341.42     4046.90     73.32 o 
   2   0  14       23.78       18.33     37.44 o 
   4   0  14      113.23      121.60     38.87 o 
   6   0  14      637.63      645.67     45.91 o 
   8   0  14        3.30      -21.42     42.84 o 
 -17   1  14       85.90      115.15     33.10 o 
 -16   1  14      224.57      242.08     28.05 o 
 -15   1  14      239.29      253.69     27.80 o 
 -14   1  14       17.87       48.92     23.29 o 
 -13   1  14     1403.31     1341.66     34.52 o 
 -12   1  14      548.05      516.37     28.61 o 
 -11   1  14       22.48       -2.08     21.25 o 
 -10   1  14     1131.66     1125.07     29.97 o 
  -9   1  14      274.14      290.60     23.38 o 
  -8   1  14     1331.99     1369.50     34.29 o 
  -7   1  14     1066.09     1045.37     27.86 o 
  -6   1  14     1003.58     1021.53     29.73 o 
  -5   1  14       84.09      103.81     18.63 o 
  -4   1  14     1485.03     1536.94     26.64 o 
  -3   1  14     2194.66     2204.04     23.59 o 
  -2   1  14     2019.46     1851.83     23.83 o 
  -1   1  14       89.44      139.73     15.58 o 
   0   1  14      330.03      252.37     19.69 o 
   1   1  14       90.87      121.25     16.52 o 
   2   1  14        6.12       17.45     19.03 o 
   3   1  14       87.70      109.82     27.12 o 
   4   1  14      343.72      397.62     23.50 o 
   5   1  14       21.65       42.27     21.57 o 
   6   1  14       90.27       87.28     23.60 o 
   7   1  14      265.57      292.02     29.63 o 
   8   1  14      155.09      137.37     35.06 o 
 -17   2  14       22.93       45.72     30.16 o 
 -16   2  14      365.68      445.42     33.60 o 
 -15   2  14        1.56       25.83     23.45 o 
 -14   2  14       51.38       68.08     23.33 o 
 -13   2  14       85.62      112.09     25.64 o 
 -12   2  14        0.63      -11.54     23.07 o 
 -11   2  14      126.51      120.08     23.30 o 
 -10   2  14     1360.62     1234.67     30.87 o 
  -9   2  14      590.04      612.79     25.76 o 
  -8   2  14     2973.01     3008.73     38.61 o 
  -7   2  14       30.44       28.97     20.13 o 
  -6   2  14     1539.59     1580.92     29.83 o 
  -5   2  14     2133.15     2151.17     28.94 o 
  -4   2  14      312.76      319.79     20.16 o 
  -3   2  14       11.63       31.86     18.61 o 
  -2   2  14      111.62       99.01     14.28 o 
  -1   2  14       14.28       18.74     14.85 o 
   0   2  14     1170.67     1087.15     21.48 o 
   1   2  14      570.27      572.77     21.76 o 
   2   2  14      613.56      551.49     21.29 o 
   3   2  14      591.93      559.65     24.68 o 
   4   2  14      336.58      333.07     23.07 o 
   5   2  14      196.05      198.76     23.01 o 
   6   2  14      310.36      295.52     28.83 o 
   7   2  14       39.46       49.25     27.34 o 
   8   2  14        2.34      -17.51     35.03 o 
 -17   3  14       55.50      120.00     45.21 o 
 -16   3  14      508.89      472.45     34.22 o 
 -15   3  14       98.13       90.28     29.59 o 
 -14   3  14      428.16      402.82     27.29 o 
 -13   3  14        0.79        0.76     22.34 o 
 -12   3  14      203.19      179.78     22.69 o 
 -11   3  14       51.06       51.22     21.06 o 
 -10   3  14      213.01      189.82     21.46 o 
  -9   3  14      146.98      158.37     21.61 o 
  -8   3  14     2191.36     2148.59     33.97 o 
  -7   3  14      247.44      264.75     22.48 o 
  -6   3  14        2.59        0.14     17.72 o 
  -5   3  14       17.54       53.18     18.04 o 
  -4   3  14       19.35       61.73     17.43 o 
  -3   3  14        3.95       -1.29     18.17 o 
  -2   3  14     1655.36     1503.42     24.36 o 
  -1   3  14     1061.26      964.93     20.80 o 
   0   3  14      169.66      176.43     16.64 o 
   1   3  14      668.02      680.31     23.13 o 
   2   3  14      158.44      166.68     19.90 o 
   3   3  14       10.21       45.09     17.29 o 
   4   3  14        6.17       18.36     20.58 o 
   5   3  14       76.60       85.73     25.04 o 
   6   3  14      273.82      293.89     28.92 o 
   7   3  14        1.06       16.20     25.78 o 
   8   3  14       98.36      112.49     28.20 o 
 -16   4  14       64.91      102.39     42.88 o 
 -15   4  14      226.07      266.38     42.67 o 
 -14   4  14      117.01      124.41     29.50 o 
 -13   4  14        7.78       31.74     23.51 o 
 -12   4  14      302.43      304.62     28.81 o 
 -11   4  14       95.02      117.45     22.73 o 
 -10   4  14      508.05      532.71     25.81 o 
  -9   4  14       77.28       84.87     20.32 o 
  -8   4  14        1.36       17.92     19.83 o 
  -7   4  14       48.35       41.68     20.80 o 
  -6   4  14      293.93      281.15     19.22 o 
  -5   4  14      818.16      791.44     22.39 o 
  -4   4  14      254.01      291.93     26.86 o 
  -3   4  14      938.83      971.54     30.86 o 
  -2   4  14     1253.94     1218.93     28.05 o 
  -1   4  14      626.25      613.64     19.05 o 
   0   4  14      859.23      815.93     24.31 o 
   1   4  14        3.17       -2.66     18.99 o 
   2   4  14        5.46       31.06     19.47 o 
   3   4  14       29.87       56.51     17.80 o 
   4   4  14       47.36       65.91     20.17 o 
   5   4  14      287.25      296.19     28.04 o 
   6   4  14      645.89      654.03     33.03 o 
   7   4  14        0.19      -14.59     29.18 o 
 -16   5  14      252.20      247.28     44.15 o 
 -15   5  14      303.16      306.04     44.74 o 
 -14   5  14      361.11      351.34     41.57 o 
 -13   5  14      483.68      405.68     40.38 o 
 -12   5  14       35.24       24.70     23.46 o 
 -11   5  14     1233.84     1262.80     34.49 o 
 -10   5  14     1818.07     1841.78     34.29 o 
  -9   5  14       24.28       41.35     20.17 o 
  -8   5  14     1401.44     1332.39     29.06 o 
  -7   5  14       98.76       65.21     17.94 o 
  -6   5  14        0.93        3.01     17.38 o 
  -5   5  14      251.90      254.04     19.39 o 
  -4   5  14     1696.58     1586.25     27.21 o 
  -3   5  14      408.71      449.43     42.26 o 
  -2   5  14     3387.20     3336.96     63.51 o 
  -1   5  14      347.08      348.55     16.78 o 
   0   5  14       29.28        9.13     19.47 o 
   1   5  14        4.34       16.37     19.31 o 
   2   5  14      156.79      196.83     20.64 o 
   3   5  14      389.14      390.94     23.35 o 
   4   5  14        4.09       -0.74     21.16 o 
   5   5  14        9.76        9.79     25.99 o 
   6   5  14        4.78        5.48     27.21 o 
   7   5  14        0.39       25.98     28.71 o 
 -16   6  14        1.33        6.77     43.49 o 
 -15   6  14       42.50       37.66     38.95 o 
 -14   6  14       68.60       90.52     37.73 o 
 -13   6  14      112.57       95.64     35.77 o 
 -12   6  14       22.45       -9.90     37.30 o 
 -11   6  14      228.37      259.00     40.88 o 
 -10   6  14      110.26       84.42     18.91 o 
  -9   6  14        8.52       17.48     17.65 o 
  -8   6  14     1339.64     1461.63     41.53 o 
  -7   6  14      303.71      275.59     26.93 o 
  -6   6  14       92.13       52.31     17.80 o 
  -5   6  14      440.67      393.78     19.91 o 
  -4   6  14      146.22      156.20     18.61 o 
  -3   6  14      502.98      581.17     77.83 o 
  -2   6  14     4249.30     4247.00     58.29 o 
  -1   6  14       10.91       24.42     30.43 o 
   0   6  14      504.62      458.06     22.25 o 
   1   6  14      210.91      213.17     24.58 o 
   2   6  14     3210.40     3055.37     37.51 o 
   3   6  14       35.86       29.63     21.61 o 
   4   6  14      167.69      149.94     22.67 o 
   5   6  14      601.29      583.67     30.42 o 
   6   6  14      270.78      235.63     29.94 o 
   7   6  14      332.70      333.29     32.52 o 
 -16   7  14      299.21      349.50     49.59 o 
 -15   7  14        6.65       24.33     43.60 o 
 -14   7  14      376.08      383.37     53.23 o 
 -13   7  14      400.92      359.72     43.46 o 
 -12   7  14        1.31      -19.61     39.23 o 
 -11   7  14      318.38      328.09     40.63 o 
 -10   7  14     1820.18     1738.00     38.26 o 
  -9   7  14        0.15       -6.01     26.17 o 
  -8   7  14        0.14       -3.55     35.73 o 
  -7   7  14      435.00      445.52     21.64 o 
  -6   7  14      244.49      219.35     21.65 o 
  -5   7  14     1434.26     1420.61     29.29 o 
  -4   7  14       66.71       88.24     21.31 o 
  -3   7  14     1938.01     1865.54     47.30 o 
  -2   7  14      850.54      818.94     32.63 o 
  -1   7  14     2177.65     2214.31     45.57 o 
   0   7  14       62.07       83.62     28.95 o 
   1   7  14     1827.76     1884.92     39.11 o 
   2   7  14      127.90       89.73     22.03 o 
   3   7  14       57.25       74.30     23.13 o 
   4   7  14     1201.37     1131.77     29.82 o 
   5   7  14        0.16       24.68     24.99 o 
   6   7  14       56.37       62.23     27.52 o 
   7   7  14        2.17       43.50     28.99 o 
 -15   8  14      321.99      355.67     48.88 o 
 -14   8  14      307.45      363.25     47.44 o 
 -13   8  14       52.96       45.59     37.04 o 
 -12   8  14        1.28       14.28     40.51 o 
 -11   8  14      434.51      407.55     41.50 o 
 -10   8  14      229.36      224.66     27.75 o 
  -9   8  14      107.41      107.26     26.55 o 
  -8   8  14       10.54       47.15     34.88 o 
  -7   8  14        6.43      -13.05     26.11 o 
  -6   8  14      577.39      480.06     31.25 o 
  -5   8  14      393.84      418.62     33.53 o 
  -4   8  14     2342.67     2226.71     40.64 o 
  -3   8  14       37.00       93.15     26.22 o 
  -2   8  14       38.64       51.62     26.63 o 
  -1   8  14        0.39       16.39     24.60 o 
   0   8  14      650.52      595.66     35.46 o 
   1   8  14      130.86      117.97     30.65 o 
   2   8  14      162.42      134.52     22.65 o 
   3   8  14      150.68      113.33     22.88 o 
   4   8  14      113.05       95.79     21.78 o 
   5   8  14       88.09       81.35     26.11 o 
   6   8  14      530.70      507.39     33.56 o 
 -15   9  14      397.39      416.85     45.90 o 
 -14   9  14        6.19       17.65     43.45 o 
 -13   9  14     1441.84     1594.97     91.34 o 
 -12   9  14        2.16        1.05     38.54 o 
 -11   9  14      243.02      251.76     31.71 o 
 -10   9  14      115.21      116.96     26.64 o 
  -9   9  14      218.72      200.41     29.32 o 
  -8   9  14       45.34       16.04     36.39 o 
  -7   9  14      597.09      571.82     30.83 o 
  -6   9  14     1585.12     1476.42     38.22 o 
  -5   9  14        0.97       15.55     25.34 o 
  -4   9  14     1697.41     1818.67     37.28 o 
  -3   9  14     1111.58     1031.63     33.99 o 
  -2   9  14       57.96       85.52     27.63 o 
  -1   9  14       94.00      107.49     28.48 o 
   0   9  14        3.91       33.87     28.40 o 
   1   9  14      261.57      277.02     34.79 o 
   2   9  14      284.17      239.44     34.96 o 
   3   9  14      210.79      221.28     27.98 o 
   4   9  14        1.24        3.75     24.00 o 
   5   9  14       12.74       14.43     23.75 o 
   6   9  14       65.89       57.38     23.12 o 
 -14  10  14        0.82       33.96     36.46 o 
 -13  10  14        0.04       35.27     37.15 o 
 -12  10  14      578.75      538.92     44.40 o 
 -11  10  14      106.67      107.46     28.98 o 
 -10  10  14      111.29      122.33     29.46 o 
  -9  10  14      365.14      334.79     30.90 o 
  -8  10  14      394.37      381.39     41.05 o 
  -7  10  14      786.02      795.72     38.98 o 
  -6  10  14      456.17      450.08     26.77 o 
  -5  10  14       55.00       54.90     24.50 o 
  -4  10  14      229.24      207.15     27.11 o 
  -3  10  14      231.56      242.29     27.87 o 
  -2  10  14       41.03       87.70     24.62 o 
  -1  10  14      155.68      190.55     28.26 o 
   0  10  14        4.88       12.80     27.14 o 
   1  10  14      161.21      194.51     34.40 o 
   2  10  14      327.67      295.93     37.72 o 
   3  10  14      132.18      183.56     37.24 o 
   4  10  14      252.96      215.73     29.10 o 
   5  10  14      288.31      279.63     32.00 o 
 -14  11  14      189.46      188.80     43.68 o 
 -13  11  14        4.07       38.99     39.57 o 
 -12  11  14      637.85      700.99     60.05 o 
 -11  11  14      830.64      851.97     39.85 o 
 -10  11  14      448.25      476.64     34.12 o 
  -9  11  14      375.67      375.33     36.21 o 
  -8  11  14       70.33       61.86     30.27 o 
  -7  11  14       11.47       37.48     30.96 o 
  -6  11  14      262.29      247.44     36.17 o 
  -5  11  14      115.09      125.92     26.52 o 
  -4  11  14      475.06      478.53     28.60 o 
  -3  11  14       49.29       62.08     25.62 o 
  -2  11  14      359.45      347.23     28.28 o 
  -1  11  14       59.22      101.20     27.50 o 
   0  11  14      433.47      434.21     32.79 o 
   1  11  14      441.31      384.25     35.25 o 
   2  11  14        0.55       20.93     35.56 o 
   3  11  14      369.66      345.36     37.21 o 
   4  11  14        0.13       -4.74     32.40 o 
   5  11  14       29.39       36.35     35.73 o 
 -13  12  14       83.84      150.20     43.25 o 
 -12  12  14        0.12       11.85     29.49 o 
 -11  12  14      126.72      127.92     26.19 o 
 -10  12  14       45.89       41.96     26.91 o 
  -9  12  14     1596.08     1646.16     46.36 o 
  -8  12  14      145.19      202.57     30.62 o 
  -7  12  14      346.31      370.35     34.38 o 
  -6  12  14       22.79       13.19     34.25 o 
  -5  12  14       29.95       35.99     25.95 o 
  -4  12  14      636.45      715.29     32.29 o 
  -3  12  14      186.65      242.01     28.18 o 
  -2  12  14      505.42      488.73     36.78 o 
  -1  12  14        4.54       48.84     28.38 o 
   0  12  14       88.01      108.11     29.47 o 
   1  12  14       60.48       91.50     38.90 o 
   2  12  14      186.00      162.57     37.18 o 
   3  12  14      127.21      159.55     35.54 o 
   4  12  14        0.01       27.00     39.94 o 
 -12  13  14        2.51       16.31     32.33 o 
 -11  13  14      462.14      496.59     29.80 o 
 -10  13  14      222.61      271.20     29.13 o 
  -9  13  14       52.31       24.48     29.26 o 
  -8  13  14        0.27       -8.21     32.10 o 
  -7  13  14      187.88      184.89     32.64 o 
  -6  13  14     1216.58     1226.19     43.67 o 
  -5  13  14     1037.18     1014.05     42.73 o 
  -4  13  14       20.81       28.74     26.65 o 
  -3  13  14       58.18      105.88     29.17 o 
  -2  13  14       39.59       67.64     28.13 o 
  -1  13  14      242.67      325.82     30.40 o 
   0  13  14      312.26      364.60     30.78 o 
   1  13  14       10.44       31.67     30.30 o 
   2  13  14      343.67      350.51     31.90 o 
   3  13  14        0.14       -0.37     34.70 o 
 -11  14  14      269.21      269.90     35.22 o 
 -10  14  14        4.71       -8.43     27.65 o 
  -9  14  14        0.07        6.07     31.49 o 
  -8  14  14      384.86      406.10     34.42 o 
  -7  14  14      194.45      174.64     34.94 o 
  -6  14  14       48.09       63.52     31.13 o 
  -5  14  14       25.29       68.13     33.78 o 
  -4  14  14       35.04       21.80     30.38 o 
  -3  14  14        0.54       18.95     26.81 o 
  -2  14  14       20.56       20.30     27.23 o 
  -1  14  14      259.03      340.54     32.83 o 
   0  14  14      330.40      366.78     32.57 o 
   1  14  14       16.75       47.08     29.32 o 
   2  14  14      485.37      488.76     36.22 o 
 -10  15  14      238.56      290.70     30.90 o 
  -9  15  14      124.45      118.13     34.60 o 
  -8  15  14      563.30      549.97     38.26 o 
  -7  15  14      326.45      404.90     34.43 o 
  -6  15  14      613.94      602.46     35.82 o 
  -5  15  14      604.35      586.07     40.99 o 
  -4  15  14      320.13      331.34     39.22 o 
  -3  15  14       51.07       65.56     29.99 o 
  -2  15  14        1.37        4.61     27.73 o 
  -1  15  14       16.75       41.12     28.58 o 
   0  15  14        0.20       17.61     27.17 o 
   1  15  14      659.10      736.71     36.45 o 
  -9  16  14      114.92       93.74     34.46 o 
  -8  16  14       13.54       69.40     31.80 o 
  -7  16  14       60.37       59.01     33.62 o 
  -6  16  14      127.43      133.85     34.46 o 
  -5  16  14      433.11      460.21     36.32 o 
  -4  16  14      273.19      277.94     35.89 o 
  -3  16  14       30.78       33.23     33.05 o 
  -2  16  14      268.76      404.46     47.55 o 
  -1  16  14      847.22      791.14     33.54 o 
   0  16  14       48.84       43.32     31.86 o 
  -6  17  14      195.84      208.20     35.68 o 
  -5  17  14        7.35       21.23     35.12 o 
  -4  17  14      485.92      502.93     39.57 o 
  -3  17  14       63.00       94.78     36.28 o 
 -15   0  15        0.89        0.33     31.58 o 
 -13   0  15       85.48      143.84     40.91 o 
 -11   0  15     1789.58     1623.59     50.78 o 
  -9   0  15        3.69       35.34     29.83 o 
  -7   0  15     1615.27     1620.67     44.92 o 
  -5   0  15     1117.55     1131.58     33.42 o 
  -3   0  15       33.49      -12.04     28.85 o 
  -1   0  15     1817.19     1753.25     57.62 o 
   1   0  15       13.25        4.12     55.17 o 
   3   0  15       45.00       99.56     36.67 o 
   5   0  15      116.90       94.75     39.17 o 
   7   0  15      112.61      122.11     39.99 o 
 -16   1  15      123.67      124.69     26.52 o 
 -15   1  15        3.63       -0.85     25.29 o 
 -14   1  15      690.92      721.16     30.82 o 
 -13   1  15      628.40      610.09     28.50 o 
 -12   1  15       30.89       35.70     20.81 o 
 -11   1  15      183.85      185.83     25.12 o 
 -10   1  15      193.13      160.25     23.51 o 
  -9   1  15     3245.65     3159.91     41.73 o 
  -8   1  15       48.60       26.55     21.76 o 
  -7   1  15        1.19      -10.01     20.01 o 
  -6   1  15      679.52      682.03     26.55 o 
  -5   1  15       87.79       85.01     20.21 o 
  -4   1  15      776.81      757.20     23.63 o 
  -3   1  15      102.08       99.67     21.32 o 
  -2   1  15        7.05       25.64     19.41 o 
  -1   1  15     1039.37     1030.53     26.37 o 
   0   1  15        1.08       13.47     14.99 o 
   1   1  15      216.47      244.86     20.68 o 
   2   1  15      139.51      173.67     21.75 o 
   3   1  15      146.93      117.34     22.29 o 
   4   1  15       21.00       36.57     22.53 o 
   5   1  15      173.80      187.77     23.73 o 
   6   1  15      348.87      338.29     29.90 o 
   7   1  15       16.36       23.72     31.64 o 
 -16   2  15      127.54      124.75     26.57 o 
 -15   2  15       37.87       39.24     23.14 o 
 -14   2  15      280.64      292.31     27.30 o 
 -13   2  15       40.61       69.10     22.05 o 
 -12   2  15       26.67       -7.05     22.52 o 
 -11   2  15       43.72       51.01     22.90 o 
 -10   2  15      921.44      888.59     28.39 o 
  -9   2  15       32.12       42.78     21.81 o 
  -8   2  15        4.93       10.91     20.99 o 
  -7   2  15      947.56      927.61     28.31 o 
  -6   2  15       83.47       71.35     19.28 o 
  -5   2  15     3305.95     3181.06     35.04 o 
  -4   2  15      342.13      347.82     25.99 o 
  -3   2  15        2.13        5.80     18.67 o 
  -2   2  15      721.68      701.40     29.73 o 
  -1   2  15     5324.75     5068.87     83.69 o 
   0   2  15      167.93      204.70     20.61 o 
   1   2  15      113.19       80.52     18.66 o 
   2   2  15      199.70      194.00     22.07 o 
   3   2  15      709.35      639.41     26.90 o 
   4   2  15      742.84      720.16     26.35 o 
   5   2  15     1943.84     2061.32     36.29 o 
   6   2  15      230.51      223.97     28.79 o 
   7   2  15       97.69       82.64     27.10 o 
 -16   3  15      202.19      233.42     43.43 o 
 -15   3  15       68.33       64.69     23.24 o 
 -14   3  15      176.06      203.92     25.64 o 
 -13   3  15       60.36       34.51     24.19 o 
 -12   3  15      220.70      190.23     23.81 o 
 -11   3  15     2836.71     2956.53     42.24 o 
 -10   3  15      288.62      316.16     24.18 o 
  -9   3  15      695.49      690.52     26.91 o 
  -8   3  15      302.89      267.37     22.52 o 
  -7   3  15     1431.55     1409.41     31.55 o 
  -6   3  15     2373.38     2313.54     31.81 o 
  -5   3  15     1307.87     1276.05     26.23 o 
  -4   3  15      785.75      763.92     23.78 o 
  -3   3  15      886.28      909.13     33.36 o 
  -2   3  15     3424.53     3208.31     38.35 o 
  -1   3  15     1701.67     1564.38     29.04 o 
   0   3  15      908.33      832.14     30.74 o 
   1   3  15      410.68      367.38     21.20 o 
   2   3  15       26.03       14.33     18.87 o 
   3   3  15      737.15      745.68     27.05 o 
   4   3  15       14.92       43.15     23.22 o 
   5   3  15       17.73       35.57     28.21 o 
   6   3  15       49.24       46.27     27.72 o 
   7   3  15       41.47       27.89     28.26 o 
 -16   4  15       28.87       42.45     44.79 o 
 -15   4  15       66.80       39.87     39.67 o 
 -14   4  15       57.04       55.78     35.87 o 
 -13   4  15      492.26      539.65     26.81 o 
 -12   4  15      104.17      111.10     22.99 o 
 -11   4  15      656.60      658.52     28.49 o 
 -10   4  15      239.51      222.36     23.09 o 
  -9   4  15       25.43       70.73     21.88 o 
  -8   4  15      601.18      597.69     25.24 o 
  -7   4  15      435.32      357.13     23.86 o 
  -6   4  15       49.59       43.95     18.85 o 
  -5   4  15      177.42      172.76     19.66 o 
  -4   4  15      140.80      138.49     27.35 o 
  -3   4  15     6860.65     6585.59    107.99 o 
  -2   4  15      459.58      498.11     23.95 o 
  -1   4  15     2647.34     2593.47     54.88 o 
   0   4  15      118.02      122.54     24.68 o 
   1   4  15      730.60      702.80     30.61 o 
   2   4  15      122.38      124.74     20.09 o 
   3   4  15       56.93       41.75     21.13 o 
   4   4  15      361.75      278.58     28.91 o 
   5   4  15       88.00       84.87     26.39 o 
   6   4  15      316.50      309.82     29.60 o 
 -16   5  15      172.16      201.78     39.57 o 
 -15   5  15       16.54       26.53     36.95 o 
 -14   5  15      799.44      758.83     46.33 o 
 -13   5  15       30.24       16.06     39.02 o 
 -12   5  15       20.52        2.14     36.52 o 
 -11   5  15     1149.83     1129.78     48.72 o 
 -10   5  15        0.87       11.88     21.95 o 
  -9   5  15      702.71      701.67     48.79 o 
  -8   5  15      455.60      416.02     24.13 o 
  -7   5  15       10.89        8.31     18.45 o 
  -6   5  15      409.10      381.62     21.41 o 
  -5   5  15       22.47       28.59     18.71 o 
  -4   5  15      375.31      376.49     30.65 o 
  -3   5  15     1742.76     1617.67     52.12 o 
  -2   5  15      467.41      494.80     37.29 o 
  -1   5  15       10.10       17.15     26.38 o 
   0   5  15     1056.50     1084.01     32.14 o 
   1   5  15        0.12       12.21     26.07 o 
   2   5  15       10.96       22.12     25.01 o 
   3   5  15      650.79      660.70     22.98 o 
   4   5  15        0.26       22.71     24.69 o 
   5   5  15      104.22       67.68     25.27 o 
   6   5  15       41.26       51.89     29.03 o 
 -16   6  15      170.64      185.59     46.63 o 
 -15   6  15      396.30      420.90     48.00 o 
 -14   6  15        1.06       58.53     41.80 o 
 -13   6  15        0.02      -14.35     41.81 o 
 -12   6  15       32.30       41.18     37.65 o 
 -11   6  15      734.51      773.09     48.79 o 
 -10   6  15       18.28       29.51     34.48 o 
  -9   6  15       18.60       23.81     22.64 o 
  -8   6  15       95.13      101.83     20.22 o 
  -7   6  15        3.39       11.56     17.81 o 
  -6   6  15      180.54      173.90     19.66 o 
  -5   6  15      201.14      213.16     19.54 o 
  -4   6  15       77.46       95.06     19.03 o 
  -3   6  15       15.88       48.51     23.86 o 
  -2   6  15       15.20       54.26     26.99 o 
  -1   6  15     2065.21     1950.70     44.05 o 
   0   6  15      617.55      631.88     30.12 o 
   1   6  15       52.85       89.09     25.70 o 
   2   6  15      846.13      839.80     32.14 o 
   3   6  15      228.87      194.39     29.41 o 
   4   6  15      185.68      180.07     28.04 o 
   5   6  15      392.12      415.44     31.26 o 
   6   6  15        6.07       10.76     28.21 o 
 -15   7  15        3.49       24.63     41.08 o 
 -14   7  15      742.88      781.49     52.09 o 
 -13   7  15       62.26        2.71     43.32 o 
 -12   7  15      931.97      944.09     51.30 o 
 -11   7  15       13.42       29.10     37.99 o 
 -10   7  15      133.59      151.83     38.41 o 
  -9   7  15     1157.93     1131.13     47.60 o 
  -8   7  15     1354.20     1307.04     47.89 o 
  -7   7  15        7.32        3.12     27.25 o 
  -6   7  15      101.71      111.66     25.57 o 
  -5   7  15      514.77      513.29     26.12 o 
  -4   7  15       73.56      102.35     23.75 o 
  -3   7  15      182.79      203.16     27.37 o 
  -2   7  15        0.03       49.95     26.67 o 
  -1   7  15        7.29       18.08     28.88 o 
   0   7  15      140.96      143.24     32.73 o 
   1   7  15      306.31      349.32     28.31 o 
   2   7  15       29.03       34.16     23.81 o 
   3   7  15       29.43       43.51     27.73 o 
   4   7  15       10.38      -11.59     27.39 o 
   5   7  15      106.05      143.04     37.65 o 
   6   7  15      190.18      132.55     29.32 o 
 -15   8  15        4.16       30.14     40.33 o 
 -14   8  15       31.63       22.28     39.28 o 
 -13   8  15      111.35      106.65     43.04 o 
 -12   8  15      508.07      467.40     48.59 o 
 -11   8  15      398.17      376.56     42.94 o 
 -10   8  15       66.48       72.64     37.10 o 
  -9   8  15       17.21       13.81     34.11 o 
  -8   8  15       54.86       59.83     36.48 o 
  -7   8  15      192.30      162.32     28.17 o 
  -6   8  15       40.18        5.44     28.89 o 
  -5   8  15       59.26       58.53     29.03 o 
  -4   8  15     1871.47     1877.38     38.12 o 
  -3   8  15       15.63       74.15     33.23 o 
  -2   8  15        0.34       19.99     25.61 o 
  -1   8  15      124.14      191.62     26.84 o 
   0   8  15       21.67       85.14     27.90 o 
   1   8  15      304.55      345.04     31.30 o 
   2   8  15      384.83      430.76     37.06 o 
   3   8  15       82.79       78.11     29.88 o 
   4   8  15      751.53      745.59     34.84 o 
   5   8  15       11.62       19.08     31.99 o 
 -14   9  15        1.14       53.36     43.75 o 
 -13   9  15      196.67      184.14     39.57 o 
 -12   9  15      342.43      358.84     45.08 o 
 -11   9  15       99.36       85.73     42.68 o 
 -10   9  15       56.02       62.95     54.75 o 
  -9   9  15      157.79      199.70     35.01 o 
  -8   9  15      107.17      127.33     36.71 o 
  -7   9  15      535.97      480.73     31.40 o 
  -6   9  15       36.12       23.85     27.65 o 
  -5   9  15      454.46      384.77     29.61 o 
  -4   9  15      157.09      165.17     26.71 o 
  -3   9  15       45.61       85.50     26.39 o 
  -2   9  15      224.96      259.99     35.34 o 
  -1   9  15       28.46       84.83     27.72 o 
   0   9  15        0.37       19.19     31.80 o 
   1   9  15       62.28       96.07     31.69 o 
   2   9  15       12.34        7.81     34.21 o 
   3   9  15       66.51       66.39     35.84 o 
   4   9  15        2.48      -14.42     28.83 o 
   5   9  15      152.96      172.68     31.23 o 
 -14  10  15      174.67      187.03     44.91 o 
 -13  10  15      104.68       84.97     39.38 o 
 -12  10  15       54.61       61.25     38.08 o 
 -11  10  15       21.73       13.10     34.34 o 
 -10  10  15        7.51       -5.21     35.93 o 
  -9  10  15      262.75      306.22     43.38 o 
  -8  10  15        6.78       29.46     41.82 o 
  -7  10  15      225.50      178.40     32.60 o 
  -6  10  15       93.50       77.21     24.27 o 
  -5  10  15      860.80      913.69     33.03 o 
  -4  10  15      642.41      721.78     31.61 o 
  -3  10  15      148.88      187.14     28.62 o 
  -2  10  15        4.66       44.20     23.57 o 
  -1  10  15       28.23       68.11     29.67 o 
   0  10  15        1.98       63.75     28.24 o 
   1  10  15       60.97       67.28     33.67 o 
   2  10  15      413.99      422.63     38.47 o 
   3  10  15      161.86      198.70     36.02 o 
   4  10  15       31.73       -4.72     34.25 o 
 -13  11  15        0.53       -1.59     37.62 o 
 -12  11  15      304.30      330.77     47.70 o 
 -11  11  15      769.00      826.73     53.61 o 
 -10  11  15        5.95       36.67     41.71 o 
  -9  11  15       23.32       50.79     31.06 o 
  -8  11  15      543.54      552.14     37.76 o 
  -7  11  15      371.02      358.35     36.89 o 
  -6  11  15      137.67      108.49     33.81 o 
  -5  11  15        6.08       12.33     24.41 o 
  -4  11  15      213.39      238.15     28.02 o 
  -3  11  15       15.32       39.47     25.79 o 
  -2  11  15      104.50      118.55     27.36 o 
  -1  11  15      599.23      582.27     32.24 o 
   0  11  15        6.53       56.60     28.58 o 
   1  11  15       91.14       87.04     36.73 o 
   2  11  15      429.67      459.65     40.28 o 
   3  11  15       11.84       27.13     33.55 o 
   4  11  15      134.04      148.01     40.11 o 
 -13  12  15       51.64      106.41     43.38 o 
 -12  12  15      128.36      215.36     35.54 o 
 -11  12  15       20.88       43.06     32.71 o 
 -10  12  15      244.80      213.09     32.30 o 
  -9  12  15      149.86      156.25     35.08 o 
  -8  12  15      314.81      309.07     36.91 o 
  -7  12  15        6.65       29.25     35.51 o 
  -6  12  15      290.77      276.42     38.98 o 
  -5  12  15       23.50       45.98     34.57 o 
  -4  12  15       47.87       73.53     27.06 o 
  -3  12  15        1.25       30.30     25.63 o 
  -2  12  15       88.99      140.75     27.20 o 
  -1  12  15       80.57      115.94     28.98 o 
   0  12  15      299.41      363.94     31.75 o 
   1  12  15      545.20      585.89     36.04 o 
   2  12  15      682.37      720.97     41.87 o 
   3  12  15      330.55      315.52     41.80 o 
 -12  13  15       35.18       44.27     41.46 o 
 -11  13  15      268.25      309.29     33.26 o 
 -10  13  15        2.79        9.24     33.44 o 
  -9  13  15      111.70      109.68     35.86 o 
  -8  13  15        1.02       22.81     33.65 o 
  -7  13  15      178.54      188.01     35.66 o 
  -6  13  15      432.72      409.26     47.58 o 
  -5  13  15      514.63      496.15     41.31 o 
  -4  13  15       88.86      104.96     36.27 o 
  -3  13  15        0.16       18.53     27.09 o 
  -2  13  15      112.28      174.73     29.04 o 
  -1  13  15      137.51      215.73     28.49 o 
   0  13  15      350.89      409.41     32.28 o 
   1  13  15       62.23       96.79     28.87 o 
   2  13  15        0.08       15.99     30.69 o 
 -11  14  15       38.98       44.60     28.32 o 
 -10  14  15       42.46       22.87     31.76 o 
  -9  14  15        4.08       36.72     34.25 o 
  -8  14  15        1.63       26.28     33.31 o 
  -7  14  15       28.02       34.85     30.91 o 
  -6  14  15      239.88      254.27     36.10 o 
  -5  14  15        7.91       17.57     34.34 o 
  -4  14  15      247.54      295.18     34.63 o 
  -3  14  15       87.69      117.97     32.51 o 
  -2  14  15       46.83       92.88     27.76 o 
  -1  14  15       12.84       75.80     31.86 o 
   0  14  15        0.22       32.42     30.14 o 
   1  14  15        0.10       35.99     31.78 o 
  -9  15  15       34.20       35.74     37.03 o 
  -8  15  15      141.27      176.73     32.85 o 
  -7  15  15      311.57      340.00     34.84 o 
  -6  15  15       20.09       82.02     34.26 o 
  -5  15  15      319.89      336.61     37.84 o 
  -4  15  15        0.08        1.44     32.15 o 
  -3  15  15      126.74      141.94     38.80 o 
  -2  15  15      520.90      574.56     40.78 o 
  -1  15  15      115.47      210.66     39.65 o 
  -7  16  15        5.41       47.23     32.87 o 
  -6  16  15       16.42       88.93     37.08 o 
  -5  16  15       58.36       38.45     32.29 o 
  -4  16  15       12.11       30.10     39.39 o 
  -3  16  15       38.09       67.18     35.52 o 
 -16   0  16       41.88       51.52     34.29 o 
 -14   0  16      366.94      441.83     38.93 o 
 -12   0  16       65.72       67.73     35.57 o 
 -10   0  16      423.62      368.21     35.47 o 
  -8   0  16      306.12      255.24     36.31 o 
  -6   0  16      846.74      836.71     46.75 o 
  -4   0  16     1726.55     1721.52     39.83 o 
  -2   0  16     4921.73     4650.46     64.08 o 
   0   0  16       15.31       40.48     32.97 o 
   2   0  16      306.27      312.85     41.16 o 
   4   0  16     1554.75     1690.95     57.88 o 
   6   0  16      209.28      230.42     37.75 o 
 -16   1  16       37.23       24.64     26.08 o 
 -15   1  16       60.53       97.83     24.39 o 
 -14   1  16       39.86       46.22     26.17 o 
 -13   1  16        0.78        1.88     24.87 o 
 -12   1  16      665.40      670.13     30.62 o 
 -11   1  16      217.28      238.42     24.96 o 
 -10   1  16      131.53      122.68     23.60 o 
  -9   1  16      521.65      485.93     25.43 o 
  -8   1  16     1391.78     1367.65     32.03 o 
  -7   1  16      162.07      190.18     23.77 o 
  -6   1  16      348.61      323.20     23.86 o 
  -5   1  16     1099.93      977.83     25.82 o 
  -4   1  16     1564.99     1534.41     26.90 o 
  -3   1  16        1.39       -9.89     19.80 o 
  -2   1  16       13.59       25.51     21.21 o 
  -1   1  16       53.83       44.84     18.52 o 
   0   1  16       61.85       59.54     24.16 o 
   1   1  16      346.52      382.04     33.69 o 
   2   1  16      753.72      766.52     33.34 o 
   3   1  16      138.27       96.15     29.92 o 
   4   1  16       65.61      105.39     22.70 o 
   5   1  16      493.97      514.62     28.05 o 
   6   1  16      453.31      408.12     31.21 o 
 -16   2  16        2.63        6.02     25.02 o 
 -15   2  16        0.31      -11.30     26.53 o 
 -14   2  16       79.36       79.18     24.52 o 
 -13   2  16       57.84       67.51     24.39 o 
 -12   2  16        2.77       20.50     22.14 o 
 -11   2  16      757.21      736.13     28.85 o 
 -10   2  16       10.06       30.42     22.10 o 
  -9   2  16       95.21       98.35     22.60 o 
  -8   2  16       41.39       34.66     22.53 o 
  -7   2  16      847.41      816.41     26.84 o 
  -6   2  16     1515.42     1518.34     29.66 o 
  -5   2  16      219.10      215.12     20.85 o 
  -4   2  16     4479.20     4236.41     41.44 o 
  -3   2  16        2.10        4.83     18.66 o 
  -2   2  16     2820.70     2842.58     37.68 o 
  -1   2  16     1458.68     1448.35     36.93 o 
   0   2  16      730.65      694.28     35.55 o 
   1   2  16      573.66      591.57     38.44 o 
   2   2  16      249.80      205.22     28.86 o 
   3   2  16      110.81      132.26     27.26 o 
   4   2  16        6.86       42.02     28.40 o 
   5   2  16       53.06      114.91     30.41 o 
   6   2  16        0.55       -9.43     27.25 o 
 -16   3  16       28.06       24.90     35.92 o 
 -15   3  16       39.38       64.05     23.70 o 
 -14   3  16       33.75       42.75     24.78 o 
 -13   3  16      394.67      388.29     27.44 o 
 -12   3  16       78.08       97.03     25.27 o 
 -11   3  16       66.98       80.29     24.63 o 
 -10   3  16      861.65      833.99     28.34 o 
  -9   3  16       59.19       45.27     22.10 o 
  -8   3  16       89.98       77.07     23.13 o 
  -7   3  16       17.60       26.99     21.96 o 
  -6   3  16      662.18      590.65     23.39 o 
  -5   3  16       65.23       81.96     20.48 o 
  -4   3  16     2554.90     2492.51     39.29 o 
  -3   3  16      564.96      585.01     23.96 o 
  -2   3  16     1148.03     1118.50     37.10 o 
  -1   3  16     1768.89     1800.23     42.42 o 
   0   3  16      109.22      122.20     24.26 o 
   1   3  16      508.88      527.05     38.89 o 
   2   3  16        0.21        8.89     29.40 o 
   3   3  16       13.22       23.72     26.75 o 
   4   3  16       33.44       54.30     31.18 o 
   5   3  16        0.17       18.06     31.08 o 
 -16   4  16      328.49      353.31     43.38 o 
 -15   4  16       68.00       84.13     41.81 o 
 -14   4  16      165.14      194.92     33.43 o 
 -13   4  16      409.30      450.24     34.70 o 
 -12   4  16       93.97       96.69     23.18 o 
 -11   4  16      650.69      622.64     32.84 o 
 -10   4  16       56.89       48.40     22.72 o 
  -9   4  16       18.11       21.00     20.48 o 
  -8   4  16        6.55        0.72     21.14 o 
  -7   4  16      212.85      190.88     25.72 o 
  -6   4  16      597.12      578.81     22.87 o 
  -5   4  16      446.27      465.50     22.59 o 
  -4   4  16     1085.52     1046.32     26.33 o 
  -3   4  16       28.69       24.12     21.99 o 
  -2   4  16      489.87      474.62     23.82 o 
  -1   4  16       87.71      109.06     25.10 o 
   0   4  16       86.48       86.97     27.09 o 
   1   4  16        2.69        4.20     24.79 o 
   2   4  16      154.88      160.90     33.16 o 
   3   4  16        9.96        1.58     27.22 o 
   4   4  16      102.64      117.80     38.03 o 
   5   4  16       59.02       30.65     35.45 o 
 -15   5  16       26.86       22.36     35.33 o 
 -14   5  16      166.22      168.34     40.03 o 
 -13   5  16      256.12      247.99     44.59 o 
 -12   5  16      197.09      188.14     32.90 o 
 -11   5  16      415.40      491.64     35.66 o 
 -10   5  16     1193.51     1169.83     29.98 o 
  -9   5  16      184.39      221.74     21.90 o 
  -8   5  16      550.83      516.70     25.00 o 
  -7   5  16      760.21      707.53     23.66 o 
  -6   5  16      777.16      755.78     24.09 o 
  -5   5  16      928.71      908.79     24.92 o 
  -4   5  16      703.67      743.41     24.24 o 
  -3   5  16      114.32      135.25     21.45 o 
  -2   5  16      103.79       91.71     28.38 o 
  -1   5  16       10.68       14.83     22.97 o 
   0   5  16       23.37       52.31     26.45 o 
   1   5  16       64.67       85.60     24.93 o 
   2   5  16       26.01       20.91     26.09 o 
   3   5  16        1.16      -16.73     33.47 o 
   4   5  16        4.27       -0.57     30.77 o 
   5   5  16        0.65        0.91     31.73 o 
 -15   6  16       37.13       31.68     43.06 o 
 -14   6  16      600.71      716.17     51.92 o 
 -13   6  16        6.14       22.23     43.18 o 
 -12   6  16       21.94        3.81     39.47 o 
 -11   6  16      282.74      347.35     43.67 o 
 -10   6  16      582.75      729.87     71.49 o 
  -9   6  16       11.19       47.60     28.73 o 
  -8   6  16       62.65       76.04     20.11 o 
  -7   6  16        4.53       29.40     18.72 o 
  -6   6  16       24.78       33.30     17.87 o 
  -5   6  16      351.41      357.32     20.93 o 
  -4   6  16     1424.66     1301.32     27.02 o 
  -3   6  16       28.05       49.47     20.58 o 
  -2   6  16      318.65      319.59     27.37 o 
  -1   6  16      154.14      187.68     36.90 o 
   0   6  16      126.04      162.78     25.13 o 
   1   6  16        5.49       51.87     24.89 o 
   2   6  16        4.12       24.99     25.98 o 
   3   6  16      221.35      257.80     36.72 o 
   4   6  16      129.35      151.05     37.52 o 
   5   6  16       62.49       72.52     35.07 o 
 -15   7  16      186.83      214.08     49.64 o 
 -14   7  16        5.30       61.87     45.55 o 
 -13   7  16       30.80       29.44     44.40 o 
 -12   7  16        9.06       -1.19     43.23 o 
 -11   7  16       78.71      142.03     38.67 o 
 -10   7  16       31.61       55.44     41.65 o 
  -9   7  16      277.20      360.18     41.44 o 
  -8   7  16      798.88      748.72     48.93 o 
  -7   7  16     1792.84     1708.86     42.19 o 
  -6   7  16      138.90      115.88     31.13 o 
  -5   7  16      803.02      728.81     27.60 o 
  -4   7  16      488.95      533.15     25.98 o 
  -3   7  16      102.55      132.64     27.06 o 
  -2   7  16      226.63      227.20     28.49 o 
  -1   7  16      256.29      262.00     33.04 o 
   0   7  16      460.90      463.39     33.11 o 
   1   7  16      295.04      328.15     28.70 o 
   2   7  16     1011.05     1034.71     35.76 o 
   3   7  16       34.71       24.14     25.08 o 
   4   7  16      147.39      137.51     37.78 o 
 -14   8  16        1.98       11.26     44.26 o 
 -13   8  16        0.15      -19.60     43.85 o 
 -12   8  16        0.78        7.66     43.43 o 
 -11   8  16       57.05       60.86     43.36 o 
 -10   8  16       94.53      138.35     38.99 o 
  -9   8  16        0.95       23.44     39.66 o 
  -8   8  16      740.50      707.73     48.44 o 
  -7   8  16      591.06      614.67     32.49 o 
  -6   8  16      400.52      360.64     32.43 o 
  -5   8  16     1356.23     1287.76     40.54 o 
  -4   8  16      261.97      207.09     27.85 o 
  -3   8  16        1.50       48.67     29.78 o 
  -2   8  16       48.79       86.62     26.47 o 
  -1   8  16      154.01      228.25     29.15 o 
   0   8  16       10.80       47.40     32.83 o 
   1   8  16      616.22      684.79     38.65 o 
   2   8  16       72.82      122.58     31.60 o 
   3   8  16       23.41       27.49     26.42 o 
   4   8  16      134.68      129.70     34.83 o 
 -14   9  16       11.12       40.31     38.39 o 
 -13   9  16      161.30      148.07     38.12 o 
 -12   9  16      245.71      231.72     39.88 o 
 -11   9  16       89.44      112.39     40.26 o 
 -10   9  16       11.07       37.09     39.77 o 
  -9   9  16      232.63      230.47     43.21 o 
  -8   9  16       53.60      116.64     38.72 o 
  -7   9  16       64.97       85.86     27.47 o 
  -6   9  16       55.75       54.26     26.20 o 
  -5   9  16      459.21      487.40     36.01 o 
  -4   9  16       14.17       54.69     27.60 o 
  -3   9  16       48.46       82.81     26.06 o 
  -2   9  16      371.95      365.54     31.16 o 
  -1   9  16       17.53       60.08     25.86 o 
   0   9  16       10.70       40.17     30.22 o 
   1   9  16        4.74       46.29     37.84 o 
   2   9  16       10.97       42.63     31.68 o 
   3   9  16        3.46       23.27     35.37 o 
   4   9  16       65.43       53.39     33.56 o 
 -13  10  16       18.83       28.28     43.87 o 
 -12  10  16      111.92       54.77     43.86 o 
 -11  10  16        5.73       18.20     41.24 o 
 -10  10  16      242.01      252.23     44.02 o 
  -9  10  16       11.52       43.15     50.48 o 
  -8  10  16      114.63      110.53     39.12 o 
  -7  10  16      201.24      220.12     34.65 o 
  -6  10  16      120.60       95.62     25.89 o 
  -5  10  16      203.04      198.33     28.08 o 
  -4  10  16        1.02       30.71     25.32 o 
  -3  10  16        6.71       27.50     26.82 o 
  -2  10  16       11.39       41.40     25.26 o 
  -1  10  16      236.40      272.80     31.78 o 
   0  10  16       82.14       88.43     31.13 o 
   1  10  16      745.90      818.08     39.69 o 
   2  10  16      469.28      446.36     36.03 o 
   3  10  16      103.73      110.15     36.22 o 
 -13  11  16       27.92       28.43     38.94 o 
 -12  11  16       95.85      107.74     39.48 o 
 -11  11  16       17.57       59.28     36.31 o 
 -10  11  16        0.01      -15.26     38.15 o 
  -9  11  16        9.59        3.15     30.37 o 
  -8  11  16      308.20      329.79     36.00 o 
  -7  11  16       29.43       35.56     33.44 o 
  -6  11  16       70.70       65.52     33.61 o 
  -5  11  16      989.24      924.38     35.72 o 
  -4  11  16       86.44       86.94     28.52 o 
  -3  11  16      117.92      121.08     26.12 o 
  -2  11  16      133.08      165.42     28.28 o 
  -1  11  16      848.61      913.27     36.34 o 
   0  11  16      120.51      182.05     32.22 o 
   1  11  16      128.39      226.34     31.36 o 
   2  11  16        1.99       48.89     32.74 o 
 -12  12  16        1.16       28.34     35.84 o 
 -11  12  16      111.44      123.19     36.31 o 
 -10  12  16       36.91       60.08     31.09 o 
  -9  12  16        0.90       20.55     32.97 o 
  -8  12  16       32.22       87.66     33.91 o 
  -7  12  16      683.68      712.28     42.66 o 
  -6  12  16      710.20      712.10     43.16 o 
  -5  12  16     1068.68     1157.02     46.58 o 
  -4  12  16       51.82       63.10     28.16 o 
  -3  12  16      206.90      266.40     29.41 o 
  -2  12  16       99.79      120.53     26.37 o 
  -1  12  16       10.99       73.09     28.12 o 
   0  12  16        0.16       48.04     27.46 o 
   1  12  16       37.72       98.50     30.28 o 
 -11  13  16        0.01       41.41     35.99 o 
 -10  13  16       17.06       71.04     34.91 o 
  -9  13  16       62.58       77.95     34.65 o 
  -8  13  16      226.44      249.76     39.81 o 
  -7  13  16       13.83       92.93     37.39 o 
  -6  13  16       53.06       76.20     33.19 o 
  -5  13  16        0.07       35.53     35.05 o 
  -4  13  16       79.08      111.75     35.60 o 
  -3  13  16       31.82       94.53     27.95 o 
  -2  13  16      545.04      591.33     33.59 o 
  -1  13  16      126.43      182.80     28.49 o 
   0  13  16      158.72      203.55     28.49 o 
  -9  14  16      224.74      263.03     36.15 o 
  -8  14  16        1.21       40.27     36.91 o 
  -7  14  16      171.19      265.04     42.21 o 
  -6  14  16      469.98      417.20     39.07 o 
  -5  14  16       39.21       74.58     34.44 o 
  -4  14  16       13.01       24.54     33.56 o 
  -3  14  16      144.74      159.75     35.29 o 
  -2  14  16       12.73       46.01     30.87 o 
  -1  14  16        8.21       74.39     31.34 o 
  -7  15  16       62.36       94.46     34.91 o 
  -6  15  16       82.05      111.22     36.91 o 
  -5  15  16      156.02      179.33     36.64 o 
  -4  15  16       43.08       41.65     36.28 o 
  -3  15  16        4.47       55.67     38.73 o 
 -15   0  17      169.98      222.99     40.88 o 
 -13   0  17       70.20       89.97     38.59 o 
 -11   0  17      295.39      312.77     35.09 o 
  -9   0  17      344.35      408.43     51.00 o 
  -7   0  17       67.88       81.85     34.27 o 
  -5   0  17      463.58      447.98     34.40 o 
  -3   0  17      336.44      320.71     80.20 o 
  -1   0  17        4.67       14.95     26.93 o 
   1   0  17       42.19       35.33     36.52 o 
   3   0  17        6.29       56.35     38.50 o 
   5   0  17      259.86      241.01     39.10 o 
 -15   1  17      135.59      170.68     28.72 o 
 -14   1  17       52.74       40.64     23.57 o 
 -13   1  17      337.34      322.94     28.27 o 
 -12   1  17      141.31      159.52     25.40 o 
 -11   1  17      311.18      290.01     24.58 o 
 -10   1  17      113.15      117.43     23.41 o 
  -9   1  17       18.11        5.30     21.25 o 
  -8   1  17       46.96       16.76     22.00 o 
  -7   1  17      177.40      169.46     23.76 o 
  -6   1  17     1589.31     1501.64     33.04 o 
  -5   1  17       20.89       38.21     20.52 o 
  -4   1  17       61.18       69.01     18.94 o 
  -3   1  17      194.70      155.70     20.53 o 
  -2   1  17        0.05       -0.41     19.36 o 
  -1   1  17      153.99      134.07     26.38 o 
   0   1  17      162.87      207.54     39.67 o 
   1   1  17       53.12       84.19     27.28 o 
   2   1  17       38.14       74.92     29.79 o 
   3   1  17      114.90       96.25     29.20 o 
   4   1  17      415.81      368.25     28.82 o 
   5   1  17      341.30      369.70     36.24 o 
 -15   2  17      120.83      143.33     27.31 o 
 -14   2  17       33.00       59.50     26.25 o 
 -13   2  17       67.68       58.46     25.25 o 
 -12   2  17      112.93      107.45     23.15 o 
 -11   2  17      188.46      217.36     24.68 o 
 -10   2  17        0.54       12.33     22.70 o 
  -9   2  17      152.66      155.13     24.60 o 
  -8   2  17        4.45        0.54     21.80 o 
  -7   2  17      661.11      678.25     27.51 o 
  -6   2  17        3.37       22.70     19.94 o 
  -5   2  17      378.06      345.47     22.63 o 
  -4   2  17        3.02       13.17     19.51 o 
  -3   2  17      101.32      142.24     20.84 o 
  -2   2  17      898.80      931.54     28.26 o 
  -1   2  17       18.95       53.66     26.12 o 
   0   2  17        4.05       54.27     22.47 o 
   1   2  17     1176.62     1127.31     44.61 o 
   2   2  17      304.35      273.14     29.66 o 
   3   2  17      509.08      552.25     32.34 o 
   4   2  17       34.15       53.32     27.36 o 
 -15   3  17       28.13       17.48     28.35 o 
 -14   3  17      255.76      283.06     28.63 o 
 -13   3  17      557.62      580.10     29.36 o 
 -12   3  17      169.68      166.75     24.58 o 
 -11   3  17        9.90       26.98     22.61 o 
 -10   3  17      911.08      923.97     30.70 o 
  -9   3  17        0.35        7.70     22.31 o 
  -8   3  17      672.72      638.15     27.90 o 
  -7   3  17     1088.98     1089.37     31.14 o 
  -6   3  17      289.63      276.99     21.36 o 
  -5   3  17        1.17       33.58     19.57 o 
  -4   3  17      213.86      229.14     20.50 o 
  -3   3  17      881.94      909.45     26.36 o 
  -2   3  17       19.53       53.38     27.07 o 
  -1   3  17       60.35       43.98     25.93 o 
   0   3  17       21.49       26.12     23.02 o 
   1   3  17     1117.05     1130.57     42.94 o 
   2   3  17       43.48       40.85     29.99 o 
   3   3  17       10.66       15.98     29.85 o 
   4   3  17       18.78       43.34     38.85 o 
 -15   4  17      589.00      663.83     49.83 o 
 -14   4  17      334.44      360.03     36.55 o 
 -13   4  17        0.22       33.82     30.19 o 
 -12   4  17      317.51      260.87     32.00 o 
 -11   4  17      343.74      342.16     26.35 o 
 -10   4  17      179.22      181.19     24.71 o 
  -9   4  17      415.86      374.77     24.78 o 
  -8   4  17       31.05       25.24     22.73 o 
  -7   4  17       41.77       43.74     22.08 o 
  -6   4  17      164.29      143.91     20.68 o 
  -5   4  17     1627.46     1619.91     29.90 o 
  -4   4  17       11.13       26.94     18.64 o 
  -3   4  17      308.33      315.32     24.56 o 
  -2   4  17        4.80       15.55     27.64 o 
  -1   4  17      162.79      169.33     27.82 o 
   0   4  17      293.63      295.53     28.46 o 
   1   4  17       17.47        5.23     36.86 o 
   2   4  17       11.27       -9.68     33.37 o 
   3   4  17      332.87      345.63     36.45 o 
   4   4  17       25.61       46.50     32.46 o 
 -15   5  17       33.94       59.93     37.59 o 
 -14   5  17       45.51       46.65     35.15 o 
 -13   5  17        3.57       29.60     40.96 o 
 -12   5  17      204.41      198.75     33.95 o 
 -11   5  17      159.86      174.78     27.58 o 
 -10   5  17      656.50      647.37     36.38 o 
  -9   5  17        6.00       22.48     21.70 o 
  -8   5  17       54.25       54.95     22.27 o 
  -7   5  17      736.36      598.35     23.73 o 
  -6   5  17       32.98       35.87     19.32 o 
  -5   5  17      353.22      364.29     20.90 o 
  -4   5  17       34.49       54.05     19.17 o 
  -3   5  17       70.34       64.89     27.27 o 
  -2   5  17      120.78      164.13     27.39 o 
  -1   5  17      171.78      208.46     27.36 o 
   0   5  17      139.45      119.81     27.21 o 
   1   5  17      437.15      411.13     29.64 o 
   2   5  17       10.46       14.53     34.25 o 
   3   5  17      169.97      181.60     36.39 o 
   4   5  17      426.49      400.43     42.15 o 
 -14   6  17        3.80       17.81     38.34 o 
 -13   6  17      264.51      246.72     45.69 o 
 -12   6  17        7.36       39.67     43.95 o 
 -11   6  17        1.17       17.60     37.66 o 
 -10   6  17       29.49       48.51     34.49 o 
  -9   6  17      379.45      328.86     32.47 o 
  -8   6  17      604.30      615.37     43.85 o 
  -7   6  17      525.00      493.47     25.93 o 
  -6   6  17      135.27      125.25     19.02 o 
  -5   6  17      411.94      433.20     22.27 o 
  -4   6  17       27.58       48.72     18.47 o 
  -3   6  17        5.73       38.58     26.53 o 
  -2   6  17      130.41      125.74     26.28 o 
  -1   6  17      175.25      171.22     29.07 o 
   0   6  17      114.62      137.95     26.42 o 
   1   6  17      297.27      313.64     29.38 o 
   2   6  17      222.51      206.77     34.11 o 
   3   6  17      206.85      303.34     38.42 o 
   4   6  17       32.85       44.51     33.03 o 
 -14   7  17      425.47      486.37     48.58 o 
 -13   7  17        8.51        2.74     42.17 o 
 -12   7  17     1550.45     1621.05     62.65 o 
 -11   7  17      175.49      220.78     44.98 o 
 -10   7  17     1453.80     1417.84     54.21 o 
  -9   7  17        4.05       30.39     35.00 o 
  -8   7  17      169.38      108.78     42.16 o 
  -7   7  17      155.91      130.65     32.19 o 
  -6   7  17       29.72       35.08     25.87 o 
  -5   7  17      219.47      233.61     31.72 o 
  -4   7  17      402.37      409.65     24.83 o 
  -3   7  17       86.95      130.30     27.41 o 
  -2   7  17       32.27       60.55     25.57 o 
  -1   7  17       25.58       73.25     28.96 o 
   0   7  17       35.31      114.53     33.14 o 
   1   7  17        0.69       15.89     29.33 o 
   2   7  17       35.81       51.02     28.17 o 
   3   7  17        0.13       19.83     35.65 o 
 -14   8  17        1.75       -0.23     42.33 o 
 -13   8  17        3.96       23.74     38.72 o 
 -12   8  17      319.72      323.79     42.52 o 
 -11   8  17      934.59      941.45     50.07 o 
 -10   8  17        2.20       12.19     36.74 o 
  -9   8  17       55.27       94.09     40.24 o 
  -8   8  17       11.50        8.74     37.25 o 
  -7   8  17       80.55       85.82     29.36 o 
  -6   8  17       42.62       33.51     27.94 o 
  -5   8  17        7.04       27.51     26.42 o 
  -4   8  17      131.36      122.54     27.88 o 
  -3   8  17       12.52       47.51     27.64 o 
  -2   8  17       16.19       45.03     26.01 o 
  -1   8  17        8.93       49.50     27.46 o 
   0   8  17      405.19      442.06     35.11 o 
   1   8  17       79.30      126.71     32.47 o 
   2   8  17      256.66      362.06     37.44 o 
   3   8  17      118.03       91.61     37.32 o 
 -13   9  17        0.06       10.97     37.29 o 
 -12   9  17        2.22      -19.63     39.25 o 
 -11   9  17        0.01       28.81     41.86 o 
 -10   9  17        0.00       49.21     42.03 o 
  -9   9  17      714.84      777.89     50.28 o 
  -8   9  17       19.37       37.71     52.20 o 
  -7   9  17       10.76      -13.34     26.67 o 
  -6   9  17      285.18      250.97     27.73 o 
  -5   9  17       82.38      117.07     27.41 o 
  -4   9  17        0.10       44.25     26.47 o 
  -3   9  17      126.76      131.84     27.94 o 
  -2   9  17        3.71       -5.02     31.63 o 
  -1   9  17       63.33      124.05     27.59 o 
   0   9  17       87.03      135.22     29.79 o 
   1   9  17      391.33      415.08     39.58 o 
   2   9  17        0.01       14.98     30.73 o 
 -12  10  17      321.67      255.83     47.01 o 
 -11  10  17      251.37      222.76     43.82 o 
 -10  10  17       56.48       34.15     38.32 o 
  -9  10  17      169.20      172.20     36.76 o 
  -8  10  17      513.69      588.38     52.81 o 
  -7  10  17      954.95      941.03     41.80 o 
  -6  10  17      627.36      638.60     33.49 o 
  -5  10  17       34.16       62.80     27.45 o 
  -4  10  17        0.26       24.00     27.16 o 
  -3  10  17       11.36       48.08     26.62 o 
  -2  10  17       91.27      130.75     27.32 o 
  -1  10  17       96.67      133.46     26.53 o 
   0  10  17       68.03      132.87     27.83 o 
   1  10  17        2.00       48.89     35.99 o 
   2  10  17       20.05       48.54     32.85 o 
 -12  11  17       10.94        2.79     42.67 o 
 -11  11  17       20.92       19.36     43.39 o 
 -10  11  17      701.39      703.17     52.69 o 
  -9  11  17       61.22       85.19     35.32 o 
  -8  11  17      240.19      269.55     33.29 o 
  -7  11  17       23.00       20.34     31.22 o 
  -6  11  17       51.71       76.86     37.05 o 
  -5  11  17       88.22       69.16     27.74 o 
  -4  11  17        0.05        2.39     25.98 o 
  -3  11  17      226.28      254.79     29.22 o 
  -2  11  17        0.66       63.35     27.66 o 
  -1  11  17      101.52      153.74     31.46 o 
   0  11  17      170.38      237.58     28.94 o 
   1  11  17        1.03       62.13     31.29 o 
 -11  12  17        0.24       -9.79     30.13 o 
 -10  12  17      133.25      158.69     34.83 o 
  -9  12  17       10.48       20.16     34.95 o 
  -8  12  17       96.34      174.52     34.03 o 
  -7  12  17       45.19       11.19     35.69 o 
  -6  12  17       79.12       69.04     37.32 o 
  -5  12  17        6.78       11.56     35.63 o 
  -4  12  17      150.50      158.62     28.50 o 
  -3  12  17        7.49       46.00     26.41 o 
  -2  12  17        0.46       49.54     26.98 o 
  -1  12  17      118.69      143.33     28.41 o 
   0  12  17      389.64      476.97     33.72 o 
  -9  13  17      283.42      291.46     37.96 o 
  -8  13  17      142.05      195.16     36.42 o 
  -7  13  17       69.54       65.00     37.32 o 
  -6  13  17      197.16      229.15     36.56 o 
  -5  13  17      166.75      180.44     38.73 o 
  -4  13  17        0.95       15.48     36.21 o 
  -3  13  17      226.51      281.32     30.01 o 
  -2  13  17      465.13      537.24     35.42 o 
  -7  14  17        4.62       31.25     33.24 o 
  -6  14  17      149.37      164.90     52.50 o 
  -5  14  17      325.22      407.87     46.12 o 
  -4  14  17        0.23       34.47     38.05 o 
 -14   0  18       27.94       41.53     34.37 o 
 -12   0  18      783.16      833.86     45.83 o 
 -10   0  18      427.43      403.70     36.94 o 
  -8   0  18      390.91      370.19     33.82 o 
  -6   0  18     2679.76     2619.29     56.26 o 
  -4   0  18      975.56      891.88     35.27 o 
  -2   0  18       63.48       46.54     27.76 o 
   0   0  18      860.25      812.33     78.89 o 
   2   0  18     1303.30     1297.99     54.62 o 
 -15   1  18      203.08      204.24     28.30 o 
 -14   1  18      392.44      386.38     28.48 o 
 -13   1  18       58.97       56.73     26.64 o 
 -12   1  18       12.32       26.79     24.75 o 
 -11   1  18      260.53      249.66     24.48 o 
 -10   1  18       10.52        6.49     20.57 o 
  -9   1  18        9.47       -0.68     22.78 o 
  -8   1  18     2044.44     1913.01     37.17 o 
  -7   1  18      617.15      621.42     27.67 o 
  -6   1  18       89.94      131.55     23.95 o 
  -5   1  18      140.50      127.14     21.13 o 
  -4   1  18      353.75      366.62     21.13 o 
  -3   1  18      198.79      171.54     20.55 o 
  -2   1  18      126.03       88.52     26.20 o 
  -1   1  18      166.53      170.66     47.92 o 
   0   1  18      208.91      212.79     38.26 o 
   1   1  18       72.64       90.37     30.71 o 
   2   1  18       21.65       38.33     26.24 o 
   3   1  18        0.06       12.08     29.20 o 
 -15   2  18      126.23      159.92     27.17 o 
 -14   2  18        1.31        3.15     28.35 o 
 -13   2  18      270.62      267.89     27.36 o 
 -12   2  18      475.51      500.96     29.76 o 
 -11   2  18       26.15       44.39     22.87 o 
 -10   2  18      145.83      171.96     24.74 o 
  -9   2  18       62.32       59.75     21.80 o 
  -8   2  18      372.25      372.49     26.65 o 
  -7   2  18       22.04       36.81     23.38 o 
  -6   2  18     1206.72     1193.32     29.43 o 
  -5   2  18        2.02       13.97     19.21 o 
  -4   2  18       58.10       89.71     19.98 o 
  -3   2  18      156.04      183.42     20.60 o 
  -2   2  18      100.99      130.51     27.26 o 
  -1   2  18      179.88      210.35     29.04 o 
   0   2  18      224.88      253.21     38.05 o 
   1   2  18        0.86       19.68     34.66 o 
   2   2  18        0.26       -3.81     29.80 o 
   3   2  18        0.13       14.18     26.98 o 
 -15   3  18       23.92       31.73     32.28 o 
 -14   3  18        2.27       22.90     29.78 o 
 -13   3  18      268.89      247.37     27.91 o 
 -12   3  18       37.00       78.71     25.11 o 
 -11   3  18       24.49       46.80     23.22 o 
 -10   3  18       74.68       79.74     24.52 o 
  -9   3  18       43.21       37.47     22.34 o 
  -8   3  18      734.31      640.70     28.33 o 
  -7   3  18       16.95       20.21     23.55 o
[truncated: 22,852 more chars]
